# Supplementary material for: Aberrant Splicing in Transgenes Containing Introns, Exons, and V5 Epitopes: Lessons from Developing an FSHD Mouse Model Expressing a D4Z4 Repeat with Flanking Genomic Sequences
Source: PLoS One. 2015 Mar 5;10(3):e0118813. doi: 10.1371/journal.pone.0118813 (PMC4351184; doi:10.1371/journal.pone.0118813)
Supplement: S1 Table — (XLSX) [file pone.0118813.s001.xlsx]

## Sheet: Supplemental Table 1
	Supplemental Table 1
	Human cDNAs that create a perfect splice donor when fused in frame with the V5 tag		Human cDNAs that create a "DUX4-like" splice donor when fused in frame with the V5 tag		Mouse cDNAs that create a perfect splice donor when fused in frame with the V5 tag		Mouse cDNAs that create a "DUX4-like" splice donor when fused in frame with the V5 tag
	29,064 cDNAs	3,444 total (11.8%)	29,064 cDNAs	1,609 total (5.5%)	23,089 cDNAs	2,623 total (11.4%)	23,089 cDNAs	1,162 total (5.0%)
	CCDS identifier	Gene Name	CCDS identifier	Gene Name	CCDS identifier	Gene Name	CCDS identifier	Gene Name
	CCDS12.1|Hs105|chr1	SDF4	CCDS47.1|Hs105|chr1	TPRG1L	CCDS14804.1|Mm103|chr1	Rp1	CCDS14805.1|Mm103|chr1	Sox17
	CCDS24.1|Hs105|chr1	MXRA8	CCDS98.2|Hs105|chr1	SLC2A7	CCDS14807.1|Mm103|chr1	Rgs20	CCDS14823.1|Mm103|chr1	Lactb2
	CCDS25.1|Hs105|chr1	AURKAIP1	CCDS123.1|Hs105|chr1	MASP2	CCDS14835.1|Mm103|chr1	Crisp4	CCDS14852.1|Mm103|chr1	1110058L19Rik
	CCDS84.1|Hs105|chr1	ZBTB48	CCDS129.1|Hs105|chr1	UBIAD1	CCDS14839.1|Mm103|chr1	Tfap2b	CCDS14862.1|Mm103|chr1	Prim2
	CCDS88.1|Hs105|chr1	VAMP3	CCDS176.1|Hs105|chr1	SDHB	CCDS14840.1|Mm103|chr1	Tfap2b	CCDS14870.1|Mm103|chr1	Prss40
	CCDS107.1|Hs105|chr1	LZIC	CCDS229.2|Hs105|chr1	EPHB2	CCDS14858.1|Mm103|chr1	Ptp4a1	CCDS14922.1|Mm103|chr1	Fhl2
	CCDS108.1|Hs105|chr1	NMNAT1	CCDS230.1|Hs105|chr1	EPHB2	CCDS14906.1|Mm103|chr1	Cnot11	CCDS14953.1|Mm103|chr1	Osgepl1
	CCDS114.1|Hs105|chr1	APITD1-CORT	CCDS262.1|Hs105|chr1	RHD	CCDS14913.1|Mm103|chr1	Slc9a4	CCDS14973.1|Mm103|chr1	Nif3l1
	CCDS117.2|Hs105|chr1	CORT	CCDS311.1|Hs105|chr1	PPP1R8	CCDS14914.1|Mm103|chr1	Slc9a2	CCDS14997.1|Mm103|chr1	Eef1b2
	CCDS118.1|Hs105|chr1	DFFA	CCDS312.1|Hs105|chr1	PPP1R8	CCDS14943.1|Mm103|chr1	Stat4	CCDS15016.1|Mm103|chr1	Idh1
	CCDS137.1|Hs105|chr1	MTHFR	CCDS313.1|Hs105|chr1	PPP1R8	CCDS14946.1|Mm103|chr1	Mfsd6	CCDS15049.1|Mm103|chr1	Vil1
	CCDS146.1|Hs105|chr1	DHRS3	CCDS356.2|Hs105|chr1	TMEM234	CCDS14947.1|Mm103|chr1	Inpp1	CCDS15106.1|Mm103|chr1	Slc16a14
	CCDS158.1|Hs105|chr1	CASP9	CCDS365.1|Hs105|chr1	ZBTB8OS	CCDS14950.1|Mm103|chr1	Mstn	CCDS15121.1|Mm103|chr1	Pde6d
	CCDS159.2|Hs105|chr1	CASP9	CCDS367.2|Hs105|chr1	SYNC	CCDS14951.1|Mm103|chr1	Pms1	CCDS15200.1|Mm103|chr1	Pdcd1
	CCDS161.1|Hs105|chr1	RSC1A1	CCDS381.1|Hs105|chr1	C1orf94	CCDS14960.1|Mm103|chr1	Mob4	CCDS15345.1|Mm103|chr1	Trove2
	CCDS171.1|Hs105|chr1	RSG1	CCDS388.1|Hs105|chr1	SFPQ	CCDS14974.1|Mm103|chr1	Orc2	CCDS15358.1|Mm103|chr1	Ivns1abp
	CCDS224.1|Hs105|chr1	ZBTB40	CCDS475.1|Hs105|chr1	ERMAP	CCDS14975.1|Mm103|chr1	Orc2	CCDS15359.1|Mm103|chr1	Ivns1abp
	CCDS238.1|Hs105|chr1	RPL11	CCDS479.1|Hs105|chr1	WDR65	CCDS14982.2|Mm103|chr1	Als2cr11	CCDS15406.1|Mm103|chr1	Cacybp
	CCDS250.1|Hs105|chr1	IFNLR1	CCDS543.1|Hs105|chr1	CYP4A11	CCDS14983.1|Mm103|chr1	Tmem237	CCDS15418.1|Mm103|chr1	Fasl
	CCDS252.2|Hs105|chr1	GRHL3	CCDS548.1|Hs105|chr1	STIL	CCDS14984.1|Mm103|chr1	Tmem237	CCDS15425.1|Mm103|chr1	Fmo2
	CCDS285.1|Hs105|chr1	ARID1A	CCDS586.1|Hs105|chr1	TMEM59	CCDS14989.1|Mm103|chr1	Carf	CCDS15435.1|Mm103|chr1	Blzf1
	CCDS287.1|Hs105|chr1	PIGV	CCDS610.1|Hs105|chr1	JUN	CCDS14994.1|Mm103|chr1	Icos	CCDS15437.1|Mm103|chr1	Dpt
	CCDS305.1|Hs105|chr1	FGR	CCDS623.1|Hs105|chr1	ATG4C	CCDS14995.1|Mm103|chr1	Nrp2	CCDS15468.1|Mm103|chr1	Uhmk1
	CCDS309.1|Hs105|chr1	FAM76A	CCDS648.2|Hs105|chr1	ANKRD13C	CCDS15000.2|Mm103|chr1	Mdh1b	CCDS15599.1|Mm103|chr1	Slc30a10
	CCDS314.1|Hs105|chr1	RPA2	CCDS649.1|Hs105|chr1	HHLA3	CCDS15035.1|Mm103|chr1	Ankar	CCDS15609.1|Mm103|chr1	Ptpn14
	CCDS326.1|Hs105|chr1	TAF12	CCDS674.1|Hs105|chr1	PIGK	CCDS15050.1|Mm103|chr1	Usp37	CCDS15622.1|Mm103|chr1	Lpgat1
	CCDS342.1|Hs105|chr1	FABP3	CCDS687.2|Hs105|chr1	IFI44L	CCDS15065.1|Mm103|chr1	Abcb6	CCDS15628.1|Mm103|chr1	Hhat
	CCDS383.1|Hs105|chr1	GJB4	CCDS689.1|Hs105|chr1	LPHN2	CCDS15085.1|Mm103|chr1	Mogat1	CCDS15649.1|Mm103|chr2	Dclre1c
	CCDS393.2|Hs105|chr1	TFAP2E	CCDS691.1|Hs105|chr1	PRKACB	CCDS15087.1|Mm103|chr1	Acsl3	CCDS15660.1|Mm103|chr2	Phyh
	CCDS403.1|Hs105|chr1	COL8A2	CCDS692.1|Hs105|chr1	PRKACB	CCDS15094.1|Mm103|chr1	Cul3	CCDS15663.1|Mm103|chr2	Optn
	CCDS404.1|Hs105|chr1	TRAPPC3	CCDS693.1|Hs105|chr1	PRKACB	CCDS15096.1|Mm103|chr1	Irs1	CCDS15667.1|Mm103|chr2	Nudt5
	CCDS407.1|Hs105|chr1	STK40	CCDS721.1|Hs105|chr1	GBP4	CCDS15109.1|Mm103|chr1	C130026I21Rik	CCDS15684.1|Mm103|chr2	Rbm17
	CCDS410.1|Hs105|chr1	OSCP1	CCDS723.1|Hs105|chr1	GBP6	CCDS15118.1|Mm103|chr1	Armc9	CCDS15700.1|Mm103|chr2	Mrc1
	CCDS411.1|Hs105|chr1	MRPS15	CCDS726.1|Hs105|chr1	LRRC8D	CCDS15131.1|Mm103|chr1	Eif4e2	CCDS15798.1|Mm103|chr2	Qsox2
	CCDS424.1|Hs105|chr1	CDCA8	CCDS745.1|Hs105|chr1	BCAR3	CCDS15157.1|Mm103|chr1	Rbm44	CCDS15991.1|Mm103|chr2	Olfr358
	CCDS431.1|Hs105|chr1	MYCBP	CCDS752.1|Hs105|chr1	ALG14	CCDS15160.1|Mm103|chr1	Espnl	CCDS16017.1|Mm103|chr2	Ppp6c
	CCDS433.1|Hs105|chr1	AKIRIN1	CCDS754.1|Hs105|chr1	PTBP2	CCDS15171.1|Mm103|chr1	Olfr1413	CCDS16034.1|Mm103|chr2	Cacnb4
	CCDS448.1|Hs105|chr1	RLF	CCDS787.1|Hs105|chr1	HENMT1	CCDS15178.2|Mm103|chr1	Ankmy1	CCDS16035.1|Mm103|chr2	Cacnb4
	CCDS451.1|Hs105|chr1	SMAP2	CCDS799.1|Hs105|chr1	PSMA5	CCDS15201.1|Mm103|chr1	St8sia4	CCDS16048.1|Mm103|chr2	Cytip
	CCDS453.1|Hs105|chr1	EXO5	CCDS825.1|Hs105|chr1	PROK1	CCDS15202.1|Mm103|chr1	D1Ertd622e	CCDS16069.1|Mm103|chr2	Gca
	CCDS454.1|Hs105|chr1	ZNF684	CCDS828.2|Hs105|chr1	KCNA3	CCDS15207.1|Mm103|chr1	Tnfrsf11a	CCDS16071.1|Mm103|chr2	Grb14
	CCDS474.1|Hs105|chr1	CCDC23	CCDS863.1|Hs105|chr1	PTPN22	CCDS15218.1|Mm103|chr1	Serpinb11	CCDS16074.2|Mm103|chr2	Csrnp3
	CCDS513.1|Hs105|chr1	RPS8	CCDS864.2|Hs105|chr1	PTPN22	CCDS15220.1|Mm103|chr1	Serpinb8	CCDS16081.1|Mm103|chr2	Scn7a
	CCDS530.1|Hs105|chr1	TSPAN1	CCDS870.1|Hs105|chr1	OLFML3	CCDS15221.1|Mm103|chr1	Cdh7	CCDS16103.2|Mm103|chr2	Mettl5
	CCDS531.1|Hs105|chr1	POMGNT1	CCDS879.1|Hs105|chr1	SYCP1	CCDS15227.1|Mm103|chr1	Ptpn4	CCDS16133.1|Mm103|chr2	Chn1
	CCDS534.1|Hs105|chr1	NSUN4	CCDS883.1|Hs105|chr1	VANGL1	CCDS15236.1|Mm103|chr1	Insig2	CCDS16140.1|Mm103|chr2	Hoxd11
	CCDS552.2|Hs105|chr1	BEND5	CCDS925.1|Hs105|chr1	PRKAB2	CCDS15241.2|Mm103|chr1	Dpp10	CCDS16149.1|Mm103|chr2	Hnrnpa3
	CCDS555.1|Hs105|chr1	CDKN2C	CCDS965.1|Hs105|chr1	ENSA	CCDS15247.1|Mm103|chr1	Acmsd	CCDS16186.1|Mm103|chr2	Ctnnd1
	CCDS557.1|Hs105|chr1	EPS15	CCDS972.1|Hs105|chr1	SETDB1	CCDS15256.1|Mm103|chr1	Cd55	CCDS16211.1|Mm103|chr2	Olfr1000
	CCDS559.1|Hs105|chr1	NRD1	CCDS984.1|Hs105|chr1	SEMA6C	CCDS15261.1|Mm103|chr1	Faim3	CCDS16224.1|Mm103|chr2	Olfr1020
	CCDS571.1|Hs105|chr1	ECHDC2	CCDS995.1|Hs105|chr1	SELENBP1	CCDS15290.1|Mm103|chr1	Mdm4	CCDS16225.1|Mm103|chr2	Olfr1022
	CCDS583.1|Hs105|chr1	NDC1	CCDS997.1|Hs105|chr1	POGZ	CCDS15296.2|Mm103|chr1	Etnk2	CCDS16252.1|Mm103|chr2	Olfr1056
	CCDS622.1|Hs105|chr1	ANGPTL3	CCDS998.1|Hs105|chr1	POGZ	CCDS15326.1|Mm103|chr1	Ddx59	CCDS16256.1|Mm103|chr2	Olfr1065
	CCDS624.1|Hs105|chr1	FOXD3	CCDS1073.1|Hs105|chr1	PMVK	CCDS15330.2|Mm103|chr1	Ptprc	CCDS16266.1|Mm103|chr2	Olfr1089
	CCDS627.1|Hs105|chr1	UBE2U	CCDS1115.1|Hs105|chr1	YY1AP1	CCDS15347.1|Mm103|chr1	Rgs2	CCDS16287.1|Mm103|chr2	Olfr1120
	CCDS632.1|Hs105|chr1	PDE4B	CCDS1116.1|Hs105|chr1	YY1AP1	CCDS15354.1|Mm103|chr1	Pdc	CCDS16298.1|Mm103|chr2	Olfr1131
	CCDS635.1|Hs105|chr1	WDR78	CCDS1121.1|Hs105|chr1	GON4L	CCDS15362.1|Mm103|chr1	Rnf2	CCDS16302.1|Mm103|chr2	Olfr1135
	CCDS655.1|Hs105|chr1	PTGER3	CCDS1239.1|Hs105|chr1	UHMK1	CCDS15388.1|Mm103|chr1	Tor1aip2	CCDS16303.1|Mm103|chr2	Olfr1136
	CCDS658.1|Hs105|chr1	PTGER3	CCDS1240.1|Hs105|chr1	UAP1	CCDS15407.1|Mm103|chr1	Rabgap1l	CCDS16304.1|Mm103|chr2	Olfr1137
	CCDS659.1|Hs105|chr1	ZRANB2	CCDS1250.2|Hs105|chr1	ALDH9A1	CCDS15421.1|Mm103|chr1	Vamp4	CCDS16314.1|Mm103|chr2	Olfr1153
	CCDS661.1|Hs105|chr1	NEGR1	CCDS1275.1|Hs105|chr1	DPT	CCDS15423.1|Mm103|chr1	Fmo4	CCDS16319.1|Mm103|chr2	Olfr1158
	CCDS670.1|Hs105|chr1	MSH4	CCDS1278.1|Hs105|chr1	BLZF1	CCDS15429.1|Mm103|chr1	Gorab	CCDS16333.1|Mm103|chr2	Olfr1179
	CCDS681.1|Hs105|chr1	FAM73A	CCDS1283.1|Hs105|chr1	SELE	CCDS15440.1|Mm103|chr1	Sft2d2	CCDS16336.1|Mm103|chr2	Olfr1182
	CCDS683.1|Hs105|chr1	FUBP1	CCDS1306.1|Hs105|chr1	TNFSF4	CCDS15441.1|Mm103|chr1	Tiprl	CCDS16348.1|Mm103|chr2	Olfr1200
	CCDS684.1|Hs105|chr1	DNAJB4	CCDS1315.1|Hs105|chr1	CACYBP	CCDS15447.1|Mm103|chr1	Gpa33	CCDS16357.1|Mm103|chr2	Olfr1212
	CCDS688.1|Hs105|chr1	IFI44	CCDS1330.1|Hs105|chr1	SOAT1	CCDS15479.1|Mm103|chr1	Mpz	CCDS16362.1|Mm103|chr2	Olfr1217
	CCDS704.1|Hs105|chr1	BCL10	CCDS1338.1|Hs105|chr1	LHX4	CCDS15485.1|Mm103|chr1	Adamts4	CCDS16363.1|Mm103|chr2	Olfr1218
	CCDS725.1|Hs105|chr1	LRRC8C	CCDS1368.1|Hs105|chr1	IVNS1ABP	CCDS15488.1|Mm103|chr1	Ufc1	CCDS16364.1|Mm103|chr2	Olfr1219
	CCDS731.1|Hs105|chr1	ZNF644	CCDS1379.1|Hs105|chr1	TROVE2	CCDS15518.1|Mm103|chr1	Dusp23	CCDS16367.1|Mm103|chr2	Olfr1222
	CCDS732.1|Hs105|chr1	ZNF644	CCDS1384.1|Hs105|chr1	KCNT2	CCDS15523.1|Mm103|chr1	Olfr1406	CCDS16370.1|Mm103|chr2	Olfr1226
	CCDS750.1|Hs105|chr1	F3	CCDS1390.1|Hs105|chr1	CRB1	CCDS15536.1|Mm103|chr1	Olfr432	CCDS16371.1|Mm103|chr2	Olfr1228
	CCDS762.1|Hs105|chr1	SLC35A3	CCDS1414.2|Hs105|chr1	NAV1	CCDS15542.1|Mm103|chr1	Olfr417	CCDS16463.1|Mm103|chr2	Rag1
	CCDS767.1|Hs105|chr1	DBT	CCDS1425.1|Hs105|chr1	UBE2T	CCDS15543.1|Mm103|chr1	Olfr248	CCDS16484.1|Mm103|chr2	Fbxo3
	CCDS785.1|Hs105|chr1	VAV3	CCDS1440.1|Hs105|chr1	ATP2B4	CCDS15553.1|Mm103|chr1	Zbtb18	CCDS16496.2|Mm103|chr2	Wt1
	CCDS786.1|Hs105|chr1	SLC25A24	CCDS1501.1|Hs105|chr1	INTS7	CCDS15577.1|Mm103|chr1	Lefty1	CCDS16498.1|Mm103|chr2	Rcn1
	CCDS790.1|Hs105|chr1	STXBP3	CCDS1510.1|Hs105|chr1	FLVCR1	CCDS15590.1|Mm103|chr1	Susd4	CCDS16576.1|Mm103|chr2	Eif2ak4
	CCDS798.1|Hs105|chr1	SORT1	CCDS1511.1|Hs105|chr1	VASH2	CCDS15597.1|Mm103|chr1	Bpnt1	CCDS16603.1|Mm103|chr2	Exd1
	CCDS801.1|Hs105|chr1	GPR61	CCDS1514.1|Hs105|chr1	PTPN14	CCDS15600.1|Mm103|chr1	Lyplal1	CCDS16631.1|Mm103|chr2	Epb4.2
	CCDS804.1|Hs105|chr1	AMPD2	CCDS1516.1|Hs105|chr1	USH2A	CCDS15620.1|Mm103|chr1	Ppp2r5a	CCDS16633.1|Mm103|chr2	Adal
	CCDS805.1|Hs105|chr1	AMPD2	CCDS1552.1|Hs105|chr1	MIXL1	CCDS15631.1|Mm103|chr1	Diexf	CCDS16650.1|Mm103|chr2	Casc4
	CCDS811.1|Hs105|chr1	GSTM5	CCDS1576.1|Hs105|chr1	SPHAR	CCDS15691.1|Mm103|chr2	Pter	CCDS16685.1|Mm103|chr2	Gabpb1
	CCDS826.1|Hs105|chr1	KCNA10	CCDS1592.1|Hs105|chr1	GNPAT	CCDS15693.1|Mm103|chr2	Rsu1	CCDS16735.1|Mm103|chr2	Snrpb
	CCDS831.1|Hs105|chr1	DENND2D	CCDS1594.1|Hs105|chr1	SPRTN	CCDS15696.1|Mm103|chr2	Vim	CCDS16751.1|Mm103|chr2	Atrn
	CCDS832.1|Hs105|chr1	CHIA	CCDS1624.1|Hs105|chr1	ADSS	CCDS15702.1|Mm103|chr2	Cacnb2	CCDS16764.1|Mm103|chr2	Adra1d
	CCDS861.1|Hs105|chr1	PHTF1	CCDS1634.2|Hs105|chr1	OR2C3	CCDS15703.1|Mm103|chr2	Nsun6	CCDS16820.1|Mm103|chr2	Polr3f
	CCDS865.1|Hs105|chr1	AP4B1	CCDS1738.1|Hs105|chr2	PREB	CCDS15722.1|Mm103|chr2	Gpr158	CCDS16828.1|Mm103|chr2	Crnkl1
	CCDS875.1|Hs105|chr1	DENND2C	CCDS1744.1|Hs105|chr2	DNAJC5G	CCDS15736.1|Mm103|chr2	Il1rn	CCDS16858.1|Mm103|chr2	Apmap
	CCDS876.2|Hs105|chr1	AMPD1	CCDS1754.1|Hs105|chr2	KRTCAP3	CCDS15780.1|Mm103|chr2	Edf1	CCDS16909.1|Mm103|chr2	Pofut1
	CCDS878.1|Hs105|chr1	SIKE1	CCDS1756.1|Hs105|chr2	FNDC4	CCDS15806.1|Mm103|chr2	Notch1	CCDS16925.1|Mm103|chr2	Bpifa1
	CCDS884.1|Hs105|chr1	CASQ2	CCDS1761.1|Hs105|chr2	MRPL33	CCDS15814.1|Mm103|chr2	Med22	CCDS16957.2|Mm103|chr2	Uqcc1
	CCDS894.1|Hs105|chr1	VTCN1	CCDS1762.1|Hs105|chr2	RBKS	CCDS15838.1|Mm103|chr2	Mrps2	CCDS16973.2|Mm103|chr2	Samhd1
	CCDS906.1|Hs105|chr1	REG4	CCDS1778.1|Hs105|chr2	SPAST	CCDS15845.1|Mm103|chr2	1700026L06Rik	CCDS16995.1|Mm103|chr2	Top1
	CCDS918.1|Hs105|chr1	ITGA10	CCDS1779.1|Hs105|chr2	SPAST	CCDS15848.1|Mm103|chr2	Ddx31	CCDS16996.1|Mm103|chr2	Plcg1
	CCDS932.1|Hs105|chr1	NBPF15	CCDS1849.1|Hs105|chr2	GPR75	CCDS15898.1|Mm103|chr2	Ass1	CCDS17001.1|Mm103|chr2	Ptprt
	CCDS937.1|Hs105|chr1	HIST2H2AC	CCDS1853.1|Hs105|chr2	MTIF2	CCDS15899.1|Mm103|chr2	Fubp3	CCDS17023.1|Mm103|chr2	Wfdc5
	CCDS947.1|Hs105|chr1	CA14	CCDS1857.1|Hs105|chr2	EFEMP1	CCDS15920.1|Mm103|chr2	Pip5kl1	CCDS17152.1|Mm103|chr2	Ctsz
	CCDS953.1|Hs105|chr1	ECM1	CCDS1866.1|Hs105|chr2	PEX13	CCDS15932.1|Mm103|chr2	1700019L03Rik	CCDS17228.1|Mm103|chr3	Pex2
	CCDS954.1|Hs105|chr1	ECM1	CCDS1880.2|Hs105|chr2	CEP68	CCDS15938.1|Mm103|chr2	Garnl3	CCDS17239.1|Mm103|chr3	Fabp12
	CCDS958.1|Hs105|chr1	ENSA	CCDS1882.1|Hs105|chr2	ETAA1	CCDS15939.1|Mm103|chr2	Ralgps1	CCDS17241.1|Mm103|chr3	Slc10a5
	CCDS959.1|Hs105|chr1	ENSA	CCDS1884.1|Hs105|chr2	WDR92	CCDS15957.1|Mm103|chr2	Hc	CCDS17248.1|Mm103|chr3	Car1
	CCDS960.1|Hs105|chr1	ENSA	CCDS1909.1|Hs105|chr2	ADD2	CCDS15971.1|Mm103|chr2	Olfr338	CCDS17283.1|Mm103|chr3	Actrt3
	CCDS961.1|Hs105|chr1	ENSA	CCDS1983.2|Hs105|chr2	SFTPB	CCDS15972.1|Mm103|chr2	Olfr339	CCDS17303.1|Mm103|chr3	Ttc14
	CCDS970.1|Hs105|chr1	ARNT	CCDS1986.2|Hs105|chr2	ST3GAL5	CCDS15975.1|Mm103|chr2	Olfr342	CCDS17336.1|Mm103|chr3	Ccrn4l
	CCDS971.1|Hs105|chr1	ARNT	CCDS2000.1|Hs105|chr2	KRCC1	CCDS15976.1|Mm103|chr2	Olfr344	CCDS17358.1|Mm103|chr3	Sohlh2
	CCDS978.2|Hs105|chr1	BNIPL	CCDS2001.1|Hs105|chr2	FABP1	CCDS15977.1|Mm103|chr2	Olfr345	CCDS17359.1|Mm103|chr3	Dclk1
	CCDS989.1|Hs105|chr1	VPS72	CCDS2025.1|Hs105|chr2	CNNM3	CCDS15978.1|Mm103|chr2	Olfr346	CCDS17360.1|Mm103|chr3	Mab21l1
	CCDS994.1|Hs105|chr1	RFX5	CCDS2026.1|Hs105|chr2	CNNM3	CCDS15992.1|Mm103|chr2	Olfr360	CCDS17367.1|Mm103|chr3	Eif2a
	CCDS996.1|Hs105|chr1	PSMB4	CCDS2066.1|Hs105|chr2	GPR45	CCDS16020.1|Mm103|chr2	Zeb2	CCDS17388.1|Mm103|chr3	Tiparp
	CCDS1006.1|Hs105|chr1	THEM4	CCDS2097.1|Hs105|chr2	POLR1B	CCDS16023.1|Mm103|chr2	Epc2	CCDS17403.1|Mm103|chr3	Kpna4
	CCDS1010.1|Hs105|chr1	CRNN	CCDS2136.1|Hs105|chr2	GYPC	CCDS16024.1|Mm103|chr2	Kif5c	CCDS17415.1|Mm103|chr3	Serpini1
	CCDS1029.1|Hs105|chr1	SMCP	CCDS2155.1|Hs105|chr2	CCDC74B	CCDS16029.1|Mm103|chr2	Tas2r134	CCDS17423.1|Mm103|chr3	Gria2
	CCDS1030.1|Hs105|chr1	IVL	CCDS2162.1|Hs105|chr2	CFC1	CCDS16038.1|Mm103|chr2	Prpf40a	CCDS17428.1|Mm103|chr3	Asic5
	CCDS1042.1|Hs105|chr1	S100A4	CCDS2167.1|Hs105|chr2	CCDC74A	CCDS16041.1|Mm103|chr2	Galnt13	CCDS17433.1|Mm103|chr3	Plrg1
	CCDS1049.1|Hs105|chr1	SNAPIN	CCDS2170.1|Hs105|chr2	GPR39	CCDS16042.1|Mm103|chr2	Kcnj3	CCDS17472.1|Mm103|chr3	Bglap3
	CCDS1054.1|Hs105|chr1	GATAD2B	CCDS2194.1|Hs105|chr2	RIF1	CCDS16051.1|Mm103|chr2	Upp2	CCDS17473.1|Mm103|chr3	Bglap2
	CCDS1077.1|Hs105|chr1	CKS1B	CCDS2196.1|Hs105|chr2	STAM2	CCDS16066.1|Mm103|chr2	Gcg	CCDS17474.1|Mm103|chr3	Bglap
	CCDS1078.1|Hs105|chr1	FLAD1	CCDS2204.1|Hs105|chr2	CYTIP	CCDS16087.1|Mm103|chr2	Nostrin	CCDS17511.1|Mm103|chr3	Pmvk
	CCDS1079.1|Hs105|chr1	FLAD1	CCDS2218.1|Hs105|chr2	GCA	CCDS16089.1|Mm103|chr2	G6pc2	CCDS17613.1|Mm103|chr3	Setdb1
	CCDS1082.2|Hs105|chr1	DCST2	CCDS2225.1|Hs105|chr2	CSRNP3	CCDS16096.1|Mm103|chr2	Fastkd1	CCDS17654.1|Mm103|chr3	Bcl9
	CCDS1100.1|Hs105|chr1	MTX1	CCDS2265.1|Hs105|chr2	HOXD11	CCDS16113.1|Mm103|chr2	Slc25a12	CCDS17656.1|Mm103|chr3	Fmo5
	CCDS1101.1|Hs105|chr1	MTX1	CCDS2298.1|Hs105|chr2	WDR75	CCDS16118.1|Mm103|chr2	Itga6	CCDS17673.1|Mm103|chr3	Tbx15
	CCDS1141.1|Hs105|chr1	TSACC	CCDS2299.1|Hs105|chr2	SLC40A1	CCDS16120.1|Mm103|chr2	Rapgef4	CCDS17689.1|Mm103|chr3	Tshb
	CCDS1162.1|Hs105|chr1	ARHGEF11	CCDS2304.1|Hs105|chr2	HIBCH	CCDS16124.1|Mm103|chr2	Ola1	CCDS17693.1|Mm103|chr3	Olfml3
	CCDS1163.1|Hs105|chr1	ARHGEF11	CCDS2352.1|Hs105|chr2	SUMO1	CCDS16156.1|Mm103|chr2	Cyct	CCDS17719.1|Mm103|chr3	Chil4
	CCDS1168.1|Hs105|chr1	FCRL2	CCDS2381.1|Hs105|chr2	IDH1	CCDS16165.1|Mm103|chr2	Cwc22	CCDS17738.1|Mm103|chr3	Kcnc4
	CCDS1176.1|Hs105|chr1	CD1B	CCDS2387.2|Hs105|chr2	UNC80	CCDS16167.1|Mm103|chr2	Ube2e3	CCDS17750.1|Mm103|chr3	Gnat2
	CCDS1181.1|Hs105|chr1	AIM2	CCDS2417.1|Hs105|chr2	VIL1	CCDS16172.1|Mm103|chr2	Pde1a	CCDS17755.1|Mm103|chr3	Psma5
	CCDS1187.1|Hs105|chr1	DUSP23	CCDS2449.1|Hs105|chr2	PAX3	CCDS16177.1|Mm103|chr2	Nckap1	CCDS17801.1|Mm103|chr3	Alg14
	CCDS1188.1|Hs105|chr1	SLAMF8	CCDS2473.1|Hs105|chr2	SLC16A14	CCDS16180.1|Mm103|chr2	Zc3h15	CCDS17851.2|Mm103|chr3	Cxxc4
	CCDS1220.1|Hs105|chr1	UFC1	CCDS2513.1|Hs105|chr2	SH3BP4	CCDS16187.1|Mm103|chr2	2700094K13Rik	CCDS17858.1|Mm103|chr3	Nfkb1
	CCDS1223.1|Hs105|chr1	ADAMTS4	CCDS2559.1|Hs105|chr3	IL5RA	CCDS16188.1|Mm103|chr2	Tmx2	CCDS17869.1|Mm103|chr3	Metap1
	CCDS1229.2|Hs105|chr1	MPZ	CCDS2576.1|Hs105|chr3	OGG1	CCDS16195.1|Mm103|chr2	Smtnl1	CCDS17875.1|Mm103|chr3	Pdlim5
	CCDS1232.1|Hs105|chr1	FCGR3A	CCDS2577.1|Hs105|chr3	OGG1	CCDS16206.1|Mm103|chr2	Olfr993	CCDS17906.1|Mm103|chr3	Prkacb
	CCDS1235.1|Hs105|chr1	ATF6	CCDS2578.1|Hs105|chr3	OGG1	CCDS16219.1|Mm103|chr2	Olfr1014	CCDS17933.1|Mm103|chr3	Ankrd13c
	CCDS1266.1|Hs105|chr1	MPC2	CCDS2579.1|Hs105|chr3	OGG1	CCDS16222.1|Mm103|chr2	Olfr1018	CCDS17951.1|Mm103|chr4	Sdcbp
	CCDS1267.2|Hs105|chr1	DCAF6	CCDS2594.1|Hs105|chr3	EMC3	CCDS16223.1|Mm103|chr2	Olfr1019	CCDS17967.1|Mm103|chr4	Ints8
	CCDS1270.1|Hs105|chr1	TIPRL	CCDS2601.1|Hs105|chr3	ATP2B2	CCDS16228.1|Mm103|chr2	Olfr1026	CCDS17975.1|Mm103|chr4	Rbm12b2
	CCDS1271.1|Hs105|chr1	SFT2D2	CCDS2611.1|Hs105|chr3	TSEN2	CCDS16229.1|Mm103|chr2	Olfr1028	CCDS17976.1|Mm103|chr4	Rbm12b1
	CCDS1280.1|Hs105|chr1	SLC19A2	CCDS2650.1|Hs105|chr3	STT3B	CCDS16230.1|Mm103|chr2	Olfr1029	CCDS18082.1|Mm103|chr4	BC049635
	CCDS1289.1|Hs105|chr1	GORAB	CCDS2738.1|Hs105|chr3	CCR3	CCDS16234.1|Mm103|chr2	Olfr1033	CCDS18087.1|Mm103|chr4	Fancg
	CCDS1312.1|Hs105|chr1	ZBTB37	CCDS2741.1|Hs105|chr3	LRRC2	CCDS16235.1|Mm103|chr2	Olfr1034	CCDS18097.1|Mm103|chr4	Ccdc107
	CCDS1329.1|Hs105|chr1	TOR3A	CCDS2783.1|Hs105|chr3	DALRD3	CCDS16236.1|Mm103|chr2	Olfr1036	CCDS18118.1|Mm103|chr4	Ccin
	CCDS1332.1|Hs105|chr1	TDRD5	CCDS2834.1|Hs105|chr3	GRM2	CCDS16242.1|Mm103|chr2	Olfr1044	CCDS18150.1|Mm103|chr4	Hemgn
	CCDS1358.1|Hs105|chr1	APOBEC4	CCDS2863.1|Hs105|chr3	NEK4	CCDS16243.1|Mm103|chr2	Olfr52	CCDS18166.1|Mm103|chr4	Invs
	CCDS1362.1|Hs105|chr1	C1orf21	CCDS2890.1|Hs105|chr3	PDHB	CCDS16254.1|Mm103|chr2	Olfr1058	CCDS18195.2|Mm103|chr4	Klf4
	CCDS1365.1|Hs105|chr1	RNF2	CCDS2893.1|Hs105|chr3	FAM3D	CCDS16257.1|Mm103|chr2	Olfr1066	CCDS18209.1|Mm103|chr4	Svep1
	CCDS1370.1|Hs105|chr1	PDC	CCDS2921.2|Hs105|chr3	C3orf38	CCDS16260.1|Mm103|chr2	Olfr1079	CCDS18212.1|Mm103|chr4	Lpar1
	CCDS1372.1|Hs105|chr1	PLA2G4A	CCDS2940.1|Hs105|chr3	IMPG2	CCDS16265.1|Mm103|chr2	Olfr1087	CCDS18217.1|Mm103|chr4	Gng10
	CCDS1377.1|Hs105|chr1	RGS2	CCDS2957.1|Hs105|chr3	PVRL3	CCDS16268.1|Mm103|chr2	Olfr1093	CCDS18288.1|Mm103|chr4	Tmem261
	CCDS1378.1|Hs105|chr1	UCHL5	CCDS2960.2|Hs105|chr3	ZBED2	CCDS16271.1|Mm103|chr2	Olfr1097	CCDS18307.1|Mm103|chr4	Haus6
	CCDS1387.1|Hs105|chr1	CFHR5	CCDS2971.1|Hs105|chr3	BOC	CCDS16275.1|Mm103|chr2	Olfr1102	CCDS18364.1|Mm103|chr4	Jun
	CCDS1388.1|Hs105|chr1	F13B	CCDS2979.1|Hs105|chr3	ZNF80	CCDS16282.1|Mm103|chr2	Olfr1110	CCDS18365.1|Mm103|chr4	Fggy
	CCDS1397.2|Hs105|chr1	PTPRC	CCDS2990.1|Hs105|chr3	ADPRH	CCDS16288.1|Mm103|chr2	Olfr1121	CCDS18382.1|Mm103|chr4	Atg4c
	CCDS1398.2|Hs105|chr1	PTPRC	CCDS2992.1|Hs105|chr3	POPDC2	CCDS16305.1|Mm103|chr2	Olfr1138	CCDS18397.1|Mm103|chr4	Lepr
	CCDS1400.1|Hs105|chr1	NR5A2	CCDS3008.1|Hs105|chr3	ILDR1	CCDS16306.1|Mm103|chr2	Olfr1140	CCDS18482.1|Mm103|chr4	Foxd2
	CCDS1401.1|Hs105|chr1	NR5A2	CCDS3009.1|Hs105|chr3	CD86	CCDS16307.1|Mm103|chr2	Olfr1141	CCDS18485.1|Mm103|chr4	Stil
	CCDS1404.1|Hs105|chr1	CAMSAP2	CCDS3011.1|Hs105|chr3	CSTA	CCDS16308.1|Mm103|chr2	Olfr152	CCDS18512.1|Mm103|chr4	Ccdc17
	CCDS1411.1|Hs105|chr1	TNNI1	CCDS3013.1|Hs105|chr3	KPNA1	CCDS16310.1|Mm103|chr2	Olfr1145	CCDS18524.1|Mm103|chr4	Eif2b3
	CCDS1441.2|Hs105|chr1	LAX1	CCDS3018.1|Hs105|chr3	DIRC2	CCDS16311.1|Mm103|chr2	Olfr1148	CCDS18568.1|Mm103|chr4	Lao1
	CCDS1447.1|Hs105|chr1	MDM4	CCDS3027.1|Hs105|chr3	KALRN	CCDS16317.1|Mm103|chr2	Olfr1157	CCDS18607.1|Mm103|chr4	Trit1
	CCDS1456.1|Hs105|chr1	ELK4	CCDS3029.1|Hs105|chr3	UMPS	CCDS16326.1|Mm103|chr2	Olfr1166	CCDS18646.1|Mm103|chr4	Map7d1
	CCDS1470.1|Hs105|chr1	IL20	CCDS3075.1|Hs105|chr3	ACKR4	CCDS16327.1|Mm103|chr2	Olfr1167	CCDS18662.1|Mm103|chr4	Sfpq
	CCDS1479.1|Hs105|chr1	CD46	CCDS3083.1|Hs105|chr3	C3orf36	CCDS16329.1|Mm103|chr2	Olfr1170	CCDS18668.1|Mm103|chr4	Gjb3
	CCDS1493.1|Hs105|chr1	DIEXF	CCDS3136.1|Hs105|chr3	ZIC1	CCDS16334.1|Mm103|chr2	Olfr1180	CCDS18687.1|Mm103|chr4	Sync
	CCDS1503.1|Hs105|chr1	PPP2R5A	CCDS3142.1|Hs105|chr3	TM4SF18	CCDS16342.1|Mm103|chr2	Olfr1193	CCDS18689.1|Mm103|chr4	Zbtb8os
	CCDS1509.1|Hs105|chr1	NSL1	CCDS3146.1|Hs105|chr3	RNF13	CCDS16349.1|Mm103|chr2	Olfr1201	CCDS18735.1|Mm103|chr4	Themis2
	CCDS1520.2|Hs105|chr1	RRP15	CCDS3151.2|Hs105|chr3	FAM194A	CCDS16350.1|Mm103|chr2	Olfr1202	CCDS18736.1|Mm103|chr4	Ppp1r8
	CCDS1522.1|Hs105|chr1	LYPLAL1	CCDS3177.1|Hs105|chr3	TIPARP	CCDS16351.1|Mm103|chr2	Olfr1205	CCDS18778.1|Mm103|chr4	Rhd
	CCDS1523.1|Hs105|chr1	IARS2	CCDS3191.1|Hs105|chr3	KPNA4	CCDS16352.1|Mm103|chr2	Olfr1204	CCDS18809.1|Mm103|chr4	Ephb2
	CCDS1533.1|Hs105|chr1	AIDA	CCDS3203.1|Hs105|chr3	SERPINI1	CCDS16353.1|Mm103|chr2	Olfr1206	CCDS18977.1|Mm103|chr4	Uts2
	CCDS1547.1|Hs105|chr1	EPHX1	CCDS3282.1|Hs105|chr3	EIF4A2	CCDS16360.1|Mm103|chr2	Olfr1215	CCDS18986.1|Mm103|chr4	Nol9
	CCDS1548.1|Hs105|chr1	LEFTY1	CCDS3291.1|Hs105|chr3	LPP	CCDS16372.1|Mm103|chr2	Olfr1229	CCDS19081.1|Mm103|chr5	Dbf4
	CCDS1549.1|Hs105|chr1	LEFTY2	CCDS3292.1|Hs105|chr3	TPRG1	CCDS16374.1|Mm103|chr2	Olfr1231	CCDS19087.1|Mm103|chr5	Crot
	CCDS1561.1|Hs105|chr1	JMJD4	CCDS3300.1|Hs105|chr3	UTS2B	CCDS16376.1|Mm103|chr2	Olfr1233	CCDS19154.1|Mm103|chr5	Tyms
	CCDS1580.1|Hs105|chr1	ABCB10	CCDS3312.1|Hs105|chr3	TFRC	CCDS16379.1|Mm103|chr2	Olfr1239	CCDS19181.1|Mm103|chr5	Fndc4
	CCDS1585.1|Hs105|chr1	AGT	CCDS3318.1|Hs105|chr3	WDR53	CCDS16382.1|Mm103|chr2	Olfr1242	CCDS19186.1|Mm103|chr5	Supt7l
	CCDS1591.2|Hs105|chr1	C1orf131	CCDS3421.1|Hs105|chr4	QDPR	CCDS16383.1|Mm103|chr2	Olfr1243	CCDS19187.1|Mm103|chr5	Rbks
	CCDS1601.1|Hs105|chr1	TARBP1	CCDS3428.1|Hs105|chr4	KCNIP4	CCDS16387.1|Mm103|chr2	Olfr1248	CCDS19195.2|Mm103|chr5	Prr14l
	CCDS1603.1|Hs105|chr1	TOMM20	CCDS3461.2|Hs105|chr4	NSUN7	CCDS16394.1|Mm103|chr2	Olfr1256	CCDS19331.1|Mm103|chr5	Zar1
	CCDS1604.1|Hs105|chr1	GGPS1	CCDS3483.1|Hs105|chr4	ZAR1	CCDS16396.1|Mm103|chr2	Olfr1257	CCDS19341.1|Mm103|chr5	Cwh43
	CCDS1608.1|Hs105|chr1	NID1	CCDS3489.1|Hs105|chr4	SPATA18	CCDS16397.1|Mm103|chr2	Olfr1258	CCDS19358.1|Mm103|chr5	Srd5a3
	CCDS1615.1|Hs105|chr1	ZP4	CCDS3497.1|Hs105|chr4	KDR	CCDS16399.1|Mm103|chr2	Olfr1260	CCDS19359.1|Mm103|chr5	Tmem165
	CCDS1622.1|Hs105|chr1	ZBTB18	CCDS3498.1|Hs105|chr4	SRD5A3	CCDS16404.1|Mm103|chr2	Olfr1265	CCDS19362.1|Mm103|chr5	Nmu
	CCDS1637.1|Hs105|chr1	OR2L13	CCDS3499.1|Hs105|chr4	TMEM165	CCDS16405.1|Mm103|chr2	Olfr140	CCDS19413.1|Mm103|chr5	Afp
	CCDS1670.1|Hs105|chr2	C2orf48	CCDS3501.1|Hs105|chr4	NMU	CCDS16406.1|Mm103|chr2	Olfr1269	CCDS19450.1|Mm103|chr5	Fras1
	CCDS1679.1|Hs105|chr2	PQLC3	CCDS3511.1|Hs105|chr4	POLR2B	CCDS16407.1|Mm103|chr2	Olfr32	CCDS19469.1|Mm103|chr5	Fam175a
	CCDS1689.1|Hs105|chr2	VSNL1	CCDS3530.1|Hs105|chr4	SULT1B1	CCDS16409.1|Mm103|chr2	Olfr1506	CCDS19483.1|Mm103|chr5	Sparcl1
	CCDS1692.1|Hs105|chr2	KCNS3	CCDS3533.1|Hs105|chr4	STATH	CCDS16414.1|Mm103|chr2	Fnbp4	CCDS19488.1|Mm103|chr5	Abcg3
	CCDS1693.1|Hs105|chr2	RDH14	CCDS3539.1|Hs105|chr4	CABS1	CCDS16424.1|Mm103|chr2	Slc39a13	CCDS19494.1|Mm103|chr5	Lrrc8d
	CCDS1707.1|Hs105|chr2	SF3B6	CCDS3551.1|Hs105|chr4	NPFFR2	CCDS16433.1|Mm103|chr2	Ckap5	CCDS19519.1|Mm103|chr5	Tmed11
	CCDS1712.1|Hs105|chr2	NCOA1	CCDS3552.1|Hs105|chr4	NPFFR2	CCDS16442.1|Mm103|chr2	Phf21a	CCDS19562.1|Mm103|chr5	Foxn4
	CCDS1722.1|Hs105|chr2	HADHB	CCDS3556.1|Hs105|chr4	AFP	CCDS16455.1|Mm103|chr2	Alx4	CCDS19603.2|Mm103|chr5	Vsig10
	CCDS1723.1|Hs105|chr2	DRC1	CCDS3558.1|Hs105|chr4	RASSF6	CCDS16459.1|Mm103|chr2	Api5	CCDS19609.1|Mm103|chr5	Fbxw8
	CCDS1724.1|Hs105|chr2	OTOF	CCDS3559.1|Hs105|chr4	RASSF6	CCDS16465.1|Mm103|chr2	Commd9	CCDS19633.1|Mm103|chr5	Naa25
	CCDS1741.1|Hs105|chr2	ATRAID	CCDS3574.1|Hs105|chr4	CXCL11	CCDS16466.1|Mm103|chr2	Trim44	CCDS19635.1|Mm103|chr5	Tmem116
	CCDS1758.1|Hs105|chr2	ZNF512	CCDS3579.2|Hs105|chr4	SHROOM3	CCDS16467.1|Mm103|chr2	Fjx1	CCDS19679.1|Mm103|chr5	Tmed2
	CCDS1760.2|Hs105|chr2	GPN1	CCDS3605.2|Hs105|chr4	FAM175A	CCDS16468.1|Mm103|chr2	Pamr1	CCDS19742.1|Mm103|chr5	Ccl24
	CCDS1767.2|Hs105|chr2	SPDYA	CCDS3622.1|Hs105|chr4	SPARCL1	CCDS16503.1|Mm103|chr2	Arl14ep	CCDS19782.1|Mm103|chr5	Gjc3
	CCDS1780.1|Hs105|chr2	SLC30A6	CCDS3641.1|Hs105|chr4	PDLIM5	CCDS16504.1|Mm103|chr2	Fshb	CCDS19794.1|Mm103|chr5	Ap4m1
	CCDS1787.1|Hs105|chr2	CEBPZ	CCDS3648.1|Hs105|chr4	ADH1A	CCDS16507.1|Mm103|chr2	Kif18a	CCDS19938.1|Mm103|chr6	Rnf133
	CCDS1793.1|Hs105|chr2	CYP1B1	CCDS3651.1|Hs105|chr4	MTTP	CCDS16525.1|Mm103|chr2	Olfr1286	CCDS19973.1|Mm103|chr6	Ssmem1
	CCDS1799.1|Hs105|chr2	GEMIN6	CCDS3657.1|Hs105|chr4	NFKB1	CCDS16534.1|Mm103|chr2	Olfr1303	CCDS20063.1|Mm103|chr6	Gstk1
	CCDS1800.1|Hs105|chr2	DHX57	CCDS3662.1|Hs105|chr4	SLC9B2	CCDS16539.1|Mm103|chr2	Olfr1309	CCDS20068.1|Mm103|chr6	Tas2r143
	CCDS1808.1|Hs105|chr2	COX7A2L	CCDS3665.2|Hs105|chr4	CXXC4	CCDS16551.1|Mm103|chr2	Slc12a6	CCDS20094.1|Mm103|chr6	Cntnap2
	CCDS1828.1|Hs105|chr2	PIGF	CCDS3666.1|Hs105|chr4	TET2	CCDS16552.1|Mm103|chr2	Slc12a6	CCDS20097.1|Mm103|chr6	Pdia4
	CCDS1833.1|Hs105|chr2	EPCAM	CCDS3672.2|Hs105|chr4	GSTCD	CCDS16561.1|Mm103|chr2	Scg5	CCDS20115.1|Mm103|chr6	Gimap3
	CCDS1838.1|Hs105|chr2	FOXN2	CCDS3675.1|Hs105|chr4	DKK2	CCDS16568.1|Mm103|chr2	Meis2	CCDS20137.1|Mm103|chr6	Skap2
	CCDS1851.1|Hs105|chr2	RTN4	CCDS3686.1|Hs105|chr4	PLA2G12A	CCDS16587.1|Mm103|chr2	Chst14	CCDS20153.1|Mm103|chr6	Creb5
	CCDS1852.1|Hs105|chr2	RTN4	CCDS3740.1|Hs105|chr4	SCLT1	CCDS16596.1|Mm103|chr2	Ppp1r14d	CCDS20154.1|Mm103|chr6	Chn2
	CCDS1855.1|Hs105|chr2	SMEK2	CCDS3758.1|Hs105|chr4	USP38	CCDS16610.1|Mm103|chr2	Rpap1	CCDS20169.1|Mm103|chr6	Ppp1r17
	CCDS1862.1|Hs105|chr2	BCL11A	CCDS3775.1|Hs105|chr4	RPS3A	CCDS16621.1|Mm103|chr2	Zfp106	CCDS20173.1|Mm103|chr6	Vmn1r6
	CCDS1888.1|Hs105|chr2	APLF	CCDS3797.1|Hs105|chr4	GRIA2	CCDS16623.1|Mm103|chr2	Lrrc57	CCDS20179.1|Mm103|chr6	Vmn1r16
	CCDS1889.1|Hs105|chr2	PROKR1	CCDS3810.1|Hs105|chr4	CPE	CCDS16663.1|Mm103|chr2	Slc28a2	CCDS20180.1|Mm103|chr6	Vmn1r17
	CCDS1904.1|Hs105|chr2	FAM136A	CCDS3815.1|Hs105|chr4	GALNT7	CCDS16668.1|Mm103|chr2	Bloc1s6	CCDS20187.1|Mm103|chr6	Vmn1r22
	CCDS1920.1|Hs105|chr2	SPR	CCDS3839.1|Hs105|chr4	ACSL1	CCDS16678.1|Mm103|chr2	Shc4	CCDS20194.1|Mm103|chr6	Vmn1r29
	CCDS1923.1|Hs105|chr2	RAB11FIP5	CCDS3840.1|Hs105|chr4	LRP2BP	CCDS16686.1|Mm103|chr2	Gabpb1	CCDS20206.2|Mm103|chr6	C130060K24Rik
	CCDS1943.1|Hs105|chr2	WBP1	CCDS3842.1|Hs105|chr4	UFSP2	CCDS16687.1|Mm103|chr2	Usp8	CCDS20211.1|Mm103|chr6	Vmn1r32
	CCDS1951.1|Hs105|chr2	HTRA2	CCDS3848.1|Hs105|chr4	MTNR1A	CCDS16707.1|Mm103|chr2	Mal	CCDS20212.1|Mm103|chr6	Vmn1r33
	CCDS1952.1|Hs105|chr2	HTRA2	CCDS3870.1|Hs105|chr5	SRD5A1	CCDS16718.1|Mm103|chr2	Zc3h8	CCDS20215.1|Mm103|chr6	Vmn1r37
	CCDS1974.1|Hs105|chr2	CAPG	CCDS3883.1|Hs105|chr5	TRIO	CCDS16724.1|Mm103|chr2	Ckap2l	CCDS20216.1|Mm103|chr6	Vmn1r38
	CCDS1994.1|Hs105|chr2	CD8B	CCDS3884.1|Hs105|chr5	FAM105A	CCDS16725.1|Mm103|chr2	Il1a	CCDS20226.1|Mm103|chr6	Fabp1
	CCDS1995.1|Hs105|chr2	CD8B	CCDS3899.1|Hs105|chr5	TARS	CCDS16742.1|Mm103|chr2	Tmem239	CCDS20228.1|Mm103|chr6	Krcc1
	CCDS1997.1|Hs105|chr2	CD8B	CCDS3912.2|Hs105|chr5	CAPSL	CCDS16779.1|Mm103|chr2	Crls1	CCDS20246.2|Mm103|chr6	Suclg1
	CCDS2006.1|Hs105|chr2	MAL	CCDS3939.1|Hs105|chr5	FBXO4	CCDS16804.2|Mm103|chr2	Ndufaf5	CCDS20260.1|Mm103|chr6	Gcfc2
	CCDS2007.1|Hs105|chr2	MAL	CCDS3962.1|Hs105|chr5	SNX18	CCDS16806.1|Mm103|chr2	Flrt3	CCDS20282.1|Mm103|chr6	Vax2
	CCDS2008.1|Hs105|chr2	MAL	CCDS3965.1|Hs105|chr5	GZMA	CCDS16809.1|Mm103|chr2	Otor	CCDS20346.1|Mm103|chr6	Vmn1r40
	CCDS2009.1|Hs105|chr2	MAL	CCDS3980.2|Hs105|chr5	KIF2A	CCDS16821.1|Mm103|chr2	Rbbp9	CCDS20348.1|Mm103|chr6	Vmn1r46
	CCDS2035.1|Hs105|chr2	UNC50	CCDS3992.1|Hs105|chr5	CD180	CCDS16824.1|Mm103|chr2	Dtd1	CCDS20351.1|Mm103|chr6	Vmn1r49
	CCDS2038.1|Hs105|chr2	C2orf15	CCDS3999.1|Hs105|chr5	CDK7	CCDS16827.1|Mm103|chr2	Naa20	CCDS20352.1|Mm103|chr6	Vmn1r50
	CCDS2045.1|Hs105|chr2	REV1	CCDS4000.1|Hs105|chr5	CCDC125	CCDS16832.1|Mm103|chr2	Plk1s1	CCDS20353.1|Mm103|chr6	Vmn1r52
	CCDS2050.1|Hs105|chr2	CNOT11	CCDS4016.1|Hs105|chr5	TNPO1	CCDS16846.1|Mm103|chr2	8030411F24Rik	CCDS20355.1|Mm103|chr6	Vmn1r53
	CCDS2057.1|Hs105|chr2	IL1RL1	CCDS4025.1|Hs105|chr5	NSA2	CCDS16850.1|Mm103|chr2	Cst9	CCDS20396.1|Mm103|chr6	Il5ra
	CCDS2078.1|Hs105|chr2	LIMS1	CCDS4034.1|Hs105|chr5	CRHBP	CCDS16860.1|Mm103|chr2	Vsx1	CCDS20402.1|Mm103|chr6	Edem1
	CCDS2092.1|Hs105|chr2	BCL2L11	CCDS4042.1|Hs105|chr5	LHFPL2	CCDS16868.1|Mm103|chr2	Nsfl1c	CCDS20417.1|Mm103|chr6	Arpc4
	CCDS2100.1|Hs105|chr2	CKAP2L	CCDS4050.1|Hs105|chr5	ZFYVE16	CCDS16869.1|Mm103|chr2	Fkbp1a	CCDS20431.1|Mm103|chr6	Tatdn2
	CCDS2110.1|Hs105|chr2	IL36B	CCDS4054.1|Hs105|chr5	ZCCHC9	CCDS16877.2|Mm103|chr2	Srxn1	CCDS20433.1|Mm103|chr6	Atp2b2
	CCDS2116.1|Hs105|chr2	CBWD2	CCDS4055.1|Hs105|chr5	ACOT12	CCDS16896.1|Mm103|chr2	H13	CCDS20440.1|Mm103|chr6	Tsen2
	CCDS2122.1|Hs105|chr2	INSIG2	CCDS4058.1|Hs105|chr5	XRCC4	CCDS16913.1|Mm103|chr2	Dnmt3b	CCDS20454.1|Mm103|chr6	Olfr212
	CCDS2129.1|Hs105|chr2	PTPN4	CCDS4059.1|Hs105|chr5	XRCC4	CCDS16914.1|Mm103|chr2	Dnmt3b	CCDS20455.1|Mm103|chr6	Olfr213
	CCDS2137.1|Hs105|chr2	BIN1	CCDS4066.1|Hs105|chr5	CETN3	CCDS16915.1|Mm103|chr2	Dnmt3b	CCDS20476.1|Mm103|chr6	Erc1
	CCDS2138.1|Hs105|chr2	BIN1	CCDS4073.1|Hs105|chr5	ARSK	CCDS16916.1|Mm103|chr2	Dnmt3b	CCDS20497.1|Mm103|chr6	Aicda
	CCDS2139.1|Hs105|chr2	BIN1	CCDS4100.1|Hs105|chr5	SLC25A46	CCDS16920.1|Mm103|chr2	Bpifb6	CCDS20505.1|Mm103|chr6	Necap1
	CCDS2140.1|Hs105|chr2	BIN1	CCDS4105.1|Hs105|chr5	NREP	CCDS16922.2|Mm103|chr2	Bpifb4	CCDS20524.1|Mm103|chr6	Emg1
	CCDS2141.1|Hs105|chr2	BIN1	CCDS4107.1|Hs105|chr5	APC	CCDS16953.1|Mm103|chr2	Edem2	CCDS20528.1|Mm103|chr6	Lrrc23
	CCDS2142.1|Hs105|chr2	BIN1	CCDS4111.1|Hs105|chr5	MCC	CCDS16956.1|Mm103|chr2	Eif6	CCDS20555.1|Mm103|chr6	Kcna1
	CCDS2143.1|Hs105|chr2	BIN1	CCDS4138.1|Hs105|chr5	PHAX	CCDS16960.1|Mm103|chr2	Cpne1	CCDS20556.1|Mm103|chr6	Kcna6
	CCDS2144.1|Hs105|chr2	ERCC3	CCDS4141.1|Hs105|chr5	March3	CCDS17015.1|Mm103|chr2	Ada	CCDS20566.1|Mm103|chr6	Efcab4b
	CCDS2173.2|Hs105|chr2	ACMSD	CCDS4145.1|Hs105|chr5	SLC27A6	CCDS17031.1|Mm103|chr2	Svs6	CCDS20586.1|Mm103|chr6	Clec1b
	CCDS2181.1|Hs105|chr2	HNMT	CCDS4149.1|Hs105|chr5	IL3	CCDS17032.1|Mm103|chr2	Svs5	CCDS20588.1|Mm103|chr6	Olr1
	CCDS2182.1|Hs105|chr2	LRP1B	CCDS4167.1|Hs105|chr5	C5orf15	CCDS17036.1|Mm103|chr2	Sdc4	CCDS20604.1|Mm103|chr6	Styk1
	CCDS2192.1|Hs105|chr2	NMI	CCDS4172.1|Hs105|chr5	SKP1	CCDS17049.1|Mm103|chr2	Wfdc10	CCDS20612.1|Mm103|chr6	Tas2r105
	CCDS2199.1|Hs105|chr2	GALNT13	CCDS4194.1|Hs105|chr5	MYOT	CCDS17101.1|Mm103|chr2	Rnf114	CCDS20653.1|Mm103|chr6	Gucy2c
	CCDS2200.1|Hs105|chr2	KCNJ3	CCDS4211.1|Hs105|chr5	PAIP2	CCDS17109.1|Mm103|chr2	Dpm1	CCDS20658.1|Mm103|chr6	Art4
	CCDS2219.1|Hs105|chr2	KCNH7	CCDS4253.1|Hs105|chr5	PCDHB11	CCDS17138.1|Mm103|chr2	Rae1	CCDS20677.1|Mm103|chr6	Slco1c1
	CCDS2220.1|Hs105|chr2	KCNH7	CCDS4264.1|Hs105|chr5	HDAC3	CCDS17142.1|Mm103|chr2	Zbp1	CCDS20678.1|Mm103|chr6	Slco1b2
	CCDS2224.1|Hs105|chr2	SLC38A11	CCDS4279.1|Hs105|chr5	YIPF5	CCDS17155.1|Mm103|chr2	Slmo2	CCDS20736.1|Mm103|chr7	Eps8l1
	CCDS2249.1|Hs105|chr2	ITGA6	CCDS4335.1|Hs105|chr5	FAM71B	CCDS17158.1|Mm103|chr2	Phactr3	CCDS20765.1|Mm103|chr7	Vmn1r63
	CCDS2251.1|Hs105|chr2	ZAK	CCDS4336.1|Hs105|chr5	ITK	CCDS17159.1|Mm103|chr2	Phactr3	CCDS20777.1|Mm103|chr7	Olfr1336
	CCDS2252.1|Hs105|chr2	CDCA7	CCDS4340.1|Hs105|chr5	SOX30	CCDS17162.1|Mm103|chr2	Cdh26	CCDS20794.1|Mm103|chr7	Vmn1r70
	CCDS2253.1|Hs105|chr2	CDCA7	CCDS4347.1|Hs105|chr5	ADRA1B	CCDS17167.1|Mm103|chr2	Ss18l1	CCDS20838.1|Mm103|chr7	Obox3
	CCDS2255.1|Hs105|chr2	OLA1	CCDS4353.1|Hs105|chr5	PTTG1	CCDS17178.1|Mm103|chr2	Mrgbp	CCDS20934.1|Mm103|chr7	Vmn1r177
	CCDS2256.1|Hs105|chr2	CIR1	CCDS4375.1|Hs105|chr5	GABRP	CCDS17180.1|Mm103|chr2	Col9a3	CCDS20951.1|Mm103|chr7	Cadm4
	CCDS2272.1|Hs105|chr2	MTX2	CCDS4376.1|Hs105|chr5	NPM1	CCDS17188.1|Mm103|chr2	Ythdf1	CCDS21018.1|Mm103|chr7	Shkbp1
	CCDS2282.1|Hs105|chr2	UBE2E3	CCDS4377.1|Hs105|chr5	NPM1	CCDS17189.1|Mm103|chr2	Nkain4	CCDS21025.1|Mm103|chr7	Pld3
	CCDS2285.1|Hs105|chr2	PDE1A	CCDS4443.1|Hs105|chr5	ZNF354C	CCDS17197.1|Mm103|chr2	Kcnq2	CCDS21107.1|Mm103|chr7	2200002J24Rik
	CCDS2287.1|Hs105|chr2	NCKAP1	CCDS4451.1|Hs105|chr5	RNF130	CCDS17198.1|Mm103|chr2	Kcnq2	CCDS21156.1|Mm103|chr7	Zfp536
	CCDS2288.1|Hs105|chr2	NCKAP1	CCDS4473.1|Hs105|chr6	FOXC1	CCDS17208.1|Mm103|chr2	Rtel1	CCDS21266.2|Mm103|chr7	Grwd1
	CCDS2289.1|Hs105|chr2	DUSP19	CCDS4488.1|Hs105|chr6	PRPF4B	CCDS17209.1|Mm103|chr2	Arfrp1	CCDS21277.1|Mm103|chr7	Myod1
	CCDS2302.1|Hs105|chr2	PMS1	CCDS4505.1|Hs105|chr6	TXNDC5	CCDS17222.1|Mm103|chr2	Oprl1	CCDS21300.1|Mm103|chr7	Mrgprb5
	CCDS2303.1|Hs105|chr2	MSTN	CCDS4506.1|Hs105|chr6	BLOC1S5	CCDS17238.1|Mm103|chr3	Fabp4	CCDS21316.1|Mm103|chr7	Nipa2
	CCDS2310.1|Hs105|chr2	STAT4	CCDS4512.1|Hs105|chr6	GCNT2	CCDS17242.1|Mm103|chr3	Zfand1	CCDS21320.1|Mm103|chr7	Gabrg3
	CCDS2319.1|Hs105|chr2	COQ10B	CCDS4513.1|Hs105|chr6	GCNT2	CCDS17258.1|Mm103|chr3	Crh	CCDS21338.1|Mm103|chr7	Tjp1
	CCDS2321.1|Hs105|chr2	MOB4	CCDS4517.1|Hs105|chr6	GCM2	CCDS17266.1|Mm103|chr3	Tbl1xr1	CCDS21340.1|Mm103|chr7	Tm2d3
	CCDS2322.1|Hs105|chr2	MOB4	CCDS4645.1|Hs105|chr6	ZKSCAN8	CCDS17273.1|Mm103|chr3	Ghsr	CCDS21341.1|Mm103|chr7	Tm2d3
	CCDS2329.1|Hs105|chr2	C2orf47	CCDS4659.1|Hs105|chr6	OR12D2	CCDS17277.1|Mm103|chr3	Eif5a2	CCDS21372.1|Mm103|chr7	Ntrk3
	CCDS2337.1|Hs105|chr2	CFLAR	CCDS4715.1|Hs105|chr6	C6orf25	CCDS17286.1|Mm103|chr3	Sec62	CCDS21393.2|Mm103|chr7	Ngrn
	CCDS2346.1|Hs105|chr2	ALS2CR12	CCDS4716.1|Hs105|chr6	C6orf25	CCDS17304.1|Mm103|chr3	Ccdc39	CCDS21397.1|Mm103|chr7	Furin
	CCDS2356.1|Hs105|chr2	WDR12	CCDS4745.1|Hs105|chr6	RNF5	CCDS17307.1|Mm103|chr3	Mccc1	CCDS21409.1|Mm103|chr7	Fam154b
	CCDS2364.1|Hs105|chr2	NRP2	CCDS4755.1|Hs105|chr6	TAP2	CCDS17314.2|Mm103|chr3	Bbs7	CCDS21415.1|Mm103|chr7	Mesdc2
	CCDS2368.1|Hs105|chr2	GPR1	CCDS4799.1|Hs105|chr6	TCP11	CCDS17316.1|Mm103|chr3	Il2	CCDS21419.1|Mm103|chr7	Zfand6
	CCDS2371.1|Hs105|chr2	FASTKD2	CCDS4810.2|Hs105|chr6	CLPSL2	CCDS17322.1|Mm103|chr3	Spry1	CCDS21426.1|Mm103|chr7	Olfr307
	CCDS2393.1|Hs105|chr2	CPS1	CCDS4944.1|Hs105|chr6	GSTA2	CCDS17337.1|Mm103|chr3	Elf2	CCDS21427.1|Mm103|chr7	Olfr305
	CCDS2422.1|Hs105|chr2	TTLL4	CCDS4945.1|Hs105|chr6	GSTA1	CCDS17346.1|Mm103|chr3	Proser1	CCDS21428.1|Mm103|chr7	Olfr304
	CCDS2431.2|Hs105|chr2	CCDC108	CCDS4946.1|Hs105|chr6	GSTA5	CCDS17352.1|Mm103|chr3	Exosc8	CCDS21429.1|Mm103|chr7	Olfr303
	CCDS2434.1|Hs105|chr2	FAM134A	CCDS4947.1|Hs105|chr6	GSTA3	CCDS17386.1|Mm103|chr3	Ssr3	CCDS21432.1|Mm103|chr7	Olfr295
	CCDS2438.1|Hs105|chr2	TUBA4A	CCDS4964.1|Hs105|chr6	LGSN	CCDS17395.1|Mm103|chr3	Mlf1	CCDS21497.1|Mm103|chr7	Ucp3
	CCDS2448.1|Hs105|chr2	PAX3	CCDS4967.1|Hs105|chr6	EYS	CCDS17396.1|Mm103|chr3	Mlf1	CCDS21549.1|Mm103|chr7	Olfr568
	CCDS2452.1|Hs105|chr2	CCDC140	CCDS4968.1|Hs105|chr6	BAI3	CCDS17407.1|Mm103|chr3	Nmd3	CCDS21580.1|Mm103|chr7	Olfr618
	CCDS2455.1|Hs105|chr2	ACSL3	CCDS4972.1|Hs105|chr6	C6orf57	CCDS17409.1|Mm103|chr3	Otol1	CCDS21588.1|Mm103|chr7	Olfr629
	CCDS2462.1|Hs105|chr2	CUL3	CCDS4978.1|Hs105|chr6	MB21D1	CCDS17422.1|Mm103|chr3	Fam198b	CCDS21605.1|Mm103|chr7	Olfr643
	CCDS2477.1|Hs105|chr2	SP100	CCDS4983.1|Hs105|chr6	TMEM30A	CCDS17432.1|Mm103|chr3	Fgb	CCDS21606.1|Mm103|chr7	Olfr644
	CCDS2496.1|Hs105|chr2	EIF4E2	CCDS5044.1|Hs105|chr6	MCHR2	CCDS17438.1|Mm103|chr3	Fhdc1	CCDS21620.1|Mm103|chr7	Olfr654
	CCDS2497.1|Hs105|chr2	EFHD1	CCDS5049.1|Hs105|chr6	GRIK2	CCDS17440.1|Mm103|chr3	Fbxw7	CCDS21630.1|Mm103|chr7	Olfr665
	CCDS2498.1|Hs105|chr2	KCNJ13	CCDS5056.1|Hs105|chr6	RTN4IP1	CCDS17443.1|Mm103|chr3	Glt28d2	CCDS21637.1|Mm103|chr7	Olfr676
	CCDS2500.1|Hs105|chr2	NGEF	CCDS5089.1|Hs105|chr6	SLC16A10	CCDS17467.1|Mm103|chr3	Tsacc	CCDS21644.1|Mm103|chr7	Olfr685
	CCDS2516.1|Hs105|chr2	ACKR3	CCDS5090.1|Hs105|chr6	KIAA1919	CCDS17478.1|Mm103|chr3	Lamtor2	CCDS21648.1|Mm103|chr7	Olfr692
	CCDS2525.1|Hs105|chr2	ESPNL	CCDS5091.2|Hs105|chr6	REV3L	CCDS17483.1|Mm103|chr3	2810403A07Rik	CCDS21670.1|Mm103|chr7	Olfr699
	CCDS2544.1|Hs105|chr2	MTERFD2	CCDS5111.1|Hs105|chr6	KPNA5	CCDS17526.1|Mm103|chr3	Gatad2b	CCDS21672.1|Mm103|chr7	Olfr701
	CCDS2556.1|Hs105|chr3	CHL1	CCDS5131.1|Hs105|chr6	HEY2	CCDS17531.1|Mm103|chr3	Snapin	CCDS21677.1|Mm103|chr7	Olfr706
	CCDS2573.1|Hs105|chr3	THUMPD3	CCDS5136.1|Hs105|chr6	RNF146	CCDS17553.1|Mm103|chr3	Sprr2h	CCDS21723.1|Mm103|chr7	Olfr509
	CCDS2586.2|Hs105|chr3	RPUSD3	CCDS5140.1|Hs105|chr6	TMEM200A	CCDS17590.1|Mm103|chr3	Them5	CCDS21737.1|Mm103|chr7	Ascl3
	CCDS2588.1|Hs105|chr3	JAGN1	CCDS5148.1|Hs105|chr6	ENPP3	CCDS17597.1|Mm103|chr3	Psmb4	CCDS21748.1|Mm103|chr7	Lyve1
	CCDS2595.1|Hs105|chr3	FANCD2	CCDS5176.1|Hs105|chr6	MTFR2	CCDS17598.1|Mm103|chr3	Rfx5	CCDS21752.1|Mm103|chr7	Dkk3
	CCDS2620.2|Hs105|chr3	CCDC174	CCDS5208.1|Hs105|chr6	FBXO30	CCDS17614.1|Mm103|chr3	Arnt	CCDS21768.1|Mm103|chr7	Rps15a
	CCDS2637.1|Hs105|chr3	UBE2E2	CCDS5216.1|Hs105|chr6	GINM1	CCDS17619.1|Mm103|chr3	Ecm1	CCDS21771.1|Mm103|chr7	Coq7
	CCDS2638.1|Hs105|chr3	UBE2E1	CCDS5233.1|Hs105|chr6	C6orf211	CCDS17661.1|Mm103|chr3	Reg4	CCDS21775.1|Mm103|chr7	Ccp110
	CCDS2639.1|Hs105|chr3	UBE2E1	CCDS5243.1|Hs105|chr6	MTRF1L	CCDS17701.1|Mm103|chr3	Lrig2	CCDS21791.1|Mm103|chr7	Tmem159
	CCDS2642.1|Hs105|chr3	RARB	CCDS5245.1|Hs105|chr6	IPCEF1	CCDS17713.1|Mm103|chr3	I830077J02Rik	CCDS21808.1|Mm103|chr7	Ubfd1
	CCDS2648.1|Hs105|chr3	TGFBR2	CCDS5257.1|Hs105|chr6	DYNLT1	CCDS17720.1|Mm103|chr3	Chil6	CCDS21867.1|Mm103|chr7	Zfp689
	CCDS2681.1|Hs105|chr3	GORASP1	CCDS5261.1|Hs105|chr6	TAGAP	CCDS17726.1|Mm103|chr3	Lrif1	CCDS21899.1|Mm103|chr7	Inpp5f
	CCDS2693.1|Hs105|chr3	ZNF621	CCDS5262.1|Hs105|chr6	TAGAP	CCDS17727.1|Mm103|chr3	Lrif1	CCDS21928.3|Mm103|chr7	Fam175b
	CCDS2701.1|Hs105|chr3	SS18L2	CCDS5277.1|Hs105|chr6	SLC22A3	CCDS17752.1|Mm103|chr3	Gpr61	CCDS21942.1|Mm103|chr7	Foxi2
	CCDS2705.1|Hs105|chr3	CCDC13	CCDS5363.1|Hs105|chr7	TSPAN13	CCDS17756.1|Mm103|chr3	Sort1	CCDS22054.1|Mm103|chr7	Oraov1
	CCDS2716.1|Hs105|chr3	ZNF660	CCDS5379.1|Hs105|chr7	NUPL2	CCDS17773.1|Mm103|chr3	Vav3	CCDS22092.1|Mm103|chr8	Lig4
	CCDS2718.2|Hs105|chr3	ZNF35	CCDS5400.1|Hs105|chr7	SKAP2	CCDS17779.1|Mm103|chr3	Olfm3	CCDS22116.1|Mm103|chr8	Champ1
	CCDS2727.1|Hs105|chr3	CDCP1	CCDS5402.2|Hs105|chr7	HOXA1	CCDS17780.1|Mm103|chr3	Olfm3	CCDS22214.1|Mm103|chr8	Eif4ebp1
	CCDS2751.1|Hs105|chr3	KIF9	CCDS5417.1|Hs105|chr7	CREB5	CCDS17787.1|Mm103|chr3	Dbt	CCDS22260.1|Mm103|chr8	Fgl1
	CCDS2752.1|Hs105|chr3	KIF9	CCDS5418.1|Hs105|chr7	CREB5	CCDS17791.1|Mm103|chr3	Slc35a3	CCDS22273.1|Mm103|chr8	Mtnr1a
	CCDS2784.1|Hs105|chr3	NDUFAF3	CCDS5428.1|Hs105|chr7	GGCT	CCDS17796.1|Mm103|chr3	4833424O15Rik	CCDS22284.1|Mm103|chr8	Ufsp2
	CCDS2785.1|Hs105|chr3	NDUFAF3	CCDS5436.1|Hs105|chr7	PPP1R17	CCDS17798.1|Mm103|chr3	Rwdd3	CCDS22286.1|Mm103|chr8	Lrp2bp
	CCDS2796.1|Hs105|chr3	TCTA	CCDS5490.2|Hs105|chr7	NUDCD3	CCDS17799.2|Mm103|chr3	Rwdd3	CCDS22309.2|Mm103|chr8	Wdr17
	CCDS2811.1|Hs105|chr3	SEMA3F	CCDS5512.2|Hs105|chr7	VSTM2A	CCDS17805.1|Mm103|chr3	F3	CCDS22317.1|Mm103|chr8	Galnt7
	CCDS2825.1|Hs105|chr3	ZMYND10	CCDS5556.1|Hs105|chr7	DNAJC30	CCDS17806.1|Mm103|chr3	Abcd3	CCDS22326.1|Mm103|chr8	Spock3
	CCDS2827.1|Hs105|chr3	CYB561D2	CCDS5595.1|Hs105|chr7	GNAI1	CCDS17813.1|Mm103|chr3	Fabp2	CCDS22327.1|Mm103|chr8	Cpe
	CCDS2830.1|Hs105|chr3	HEMK1	CCDS5604.1|Hs105|chr7	CROT	CCDS17815.1|Mm103|chr3	Usp53	CCDS22337.1|Mm103|chr8	Nat1
	CCDS2836.1|Hs105|chr3	IQCF1	CCDS5611.1|Hs105|chr7	DBF4	CCDS17841.1|Mm103|chr3	Rpl34	CCDS22338.1|Mm103|chr8	Nat2
	CCDS2846.1|Hs105|chr3	POC1A	CCDS5612.1|Hs105|chr7	SRI	CCDS17864.1|Mm103|chr3	Dapp1	CCDS22339.1|Mm103|chr8	Nat3
	CCDS2848.1|Hs105|chr3	TLR9	CCDS5617.1|Hs105|chr7	GTPBP10	CCDS17897.1|Mm103|chr3	Bcl10	CCDS22397.1|Mm103|chr8	Bst2
	CCDS2869.1|Hs105|chr3	RFT1	CCDS5630.1|Hs105|chr7	CCDC132	CCDS17911.1|Mm103|chr3	Ifi44	CCDS22401.1|Mm103|chr8	Glt25d1
	CCDS2877.1|Hs105|chr3	FAM208A	CCDS5632.1|Hs105|chr7	TFPI2	CCDS17916.1|Mm103|chr3	Fam73a	CCDS22429.1|Mm103|chr8	Pou4f2
	CCDS2881.1|Hs105|chr3	HESX1	CCDS5648.1|Hs105|chr7	ACN9	CCDS17926.1|Mm103|chr3	Lhx8	CCDS22444.1|Mm103|chr8	Usp38
	CCDS2882.1|Hs105|chr3	APPL1	CCDS5729.1|Hs105|chr7	NAPEPLD	CCDS17930.1|Mm103|chr3	Negr1	CCDS22463.1|Mm103|chr8	Prkaca
	CCDS2900.1|Hs105|chr3	THOC7	CCDS5745.1|Hs105|chr7	DUS4L	CCDS17949.1|Mm103|chr4	Ubxn2b	CCDS22522.1|Mm103|chr8	Irx5
	CCDS2904.1|Hs105|chr3	MAGI1	CCDS5749.1|Hs105|chr7	DLD	CCDS17990.1|Mm103|chr4	Cngb3	CCDS22586.1|Mm103|chr8	Ces2b
	CCDS2912.1|Hs105|chr3	ARL6IP5	CCDS5751.1|Hs105|chr7	NRCAM	CCDS17995.1|Mm103|chr4	Ttpa	CCDS22587.1|Mm103|chr8	Ces2c
	CCDS2924.1|Hs105|chr3	ARL13B	CCDS5773.1|Hs105|chr7	CFTR	CCDS18003.1|Mm103|chr4	Coq3	CCDS22604.1|Mm103|chr8	Atp6v0d1
	CCDS2925.1|Hs105|chr3	ARL13B	CCDS5804.1|Hs105|chr7	FAM71F1	CCDS18004.1|Mm103|chr4	Fbxl4	CCDS22624.1|Mm103|chr8	Dpep3
	CCDS2928.1|Hs105|chr3	ARL6	CCDS5816.1|Hs105|chr7	SSMEM1	CCDS18007.1|Mm103|chr4	Ndufaf4	CCDS22648.2|Mm103|chr8	Nfat5
	CCDS2930.1|Hs105|chr3	CLDND1	CCDS5829.1|Hs105|chr7	EXOC4	CCDS18012.1|Mm103|chr4	Manea	CCDS22657.1|Mm103|chr8	Marveld3
	CCDS2943.1|Hs105|chr3	ZBTB11	CCDS5831.1|Hs105|chr7	AKR1B1	CCDS18014.1|Mm103|chr4	Map3k7	CCDS22697.1|Mm103|chr8	Bcmo1
	CCDS2973.1|Hs105|chr3	SPICE1	CCDS5834.1|Hs105|chr7	CALD1	CCDS18026.1|Mm103|chr4	Spaca1	CCDS22738.1|Mm103|chr8	Mvd
	CCDS2977.1|Hs105|chr3	KIAA1407	CCDS5835.1|Hs105|chr7	CALD1	CCDS18027.1|Mm103|chr4	Akirin2	CCDS22810.1|Mm103|chr9	Tmem123
	CCDS2986.1|Hs105|chr3	B4GALT4	CCDS5836.2|Hs105|chr7	CALD1	CCDS18037.1|Mm103|chr4	Ifnk	CCDS22849.1|Mm103|chr9	Olfr832
	CCDS3010.1|Hs105|chr3	CASR	CCDS5845.1|Hs105|chr7	DGKI	CCDS18069.1|Mm103|chr4	Dctn3	CCDS22850.1|Mm103|chr9	Olfr834
	CCDS3025.2|Hs105|chr3	CCDC14	CCDS5875.1|Hs105|chr7	TRPV5	CCDS18098.1|Mm103|chr4	Arhgef39	CCDS22851.1|Mm103|chr9	Olfr835
	CCDS3050.1|Hs105|chr3	C3orf27	CCDS5877.1|Hs105|chr7	GSTK1	CCDS18169.2|Mm103|chr4	Murc	CCDS22870.1|Mm103|chr9	Olfr868
	CCDS3059.1|Hs105|chr3	IFT122	CCDS5881.1|Hs105|chr7	CLCN1	CCDS18183.1|Mm103|chr4	Olfr275	CCDS22942.1|Mm103|chr9	Opcml
	CCDS3060.1|Hs105|chr3	IFT122	CCDS5889.1|Hs105|chr7	CNTNAP2	CCDS18203.1|Mm103|chr4	Akap2	CCDS22943.1|Mm103|chr9	Ntm
	CCDS3061.1|Hs105|chr3	IFT122	CCDS5893.1|Hs105|chr7	PDIA4	CCDS18204.1|Mm103|chr4	Akap2	CCDS22992.1|Mm103|chr9	Olfr881
	CCDS3062.1|Hs105|chr3	IFT122	CCDS5896.1|Hs105|chr7	ZNF212	CCDS18214.1|Mm103|chr4	AI314180	CCDS23011.1|Mm103|chr9	Olfr904
	CCDS3067.1|Hs105|chr3	PIK3R4	CCDS5907.1|Hs105|chr7	GIMAP5	CCDS18215.1|Mm103|chr4	Ptgr1	CCDS23014.1|Mm103|chr9	Olfr907
	CCDS3068.1|Hs105|chr3	ASTE1	CCDS5952.1|Hs105|chr8	FBXO25	CCDS18225.1|Mm103|chr4	Inip	CCDS23016.1|Mm103|chr9	Olfr910
	CCDS3072.1|Hs105|chr3	CPNE4	CCDS5953.1|Hs105|chr8	FBXO25	CCDS18228.1|Mm103|chr4	Mup4	CCDS23017.1|Mm103|chr9	Olfr912
	CCDS3087.1|Hs105|chr3	PPP2R3A	CCDS5954.1|Hs105|chr8	FBXO25	CCDS18230.1|Mm103|chr4	Mup2	CCDS23020.1|Mm103|chr9	Olfr916
	CCDS3088.1|Hs105|chr3	PPP2R3A	CCDS5991.2|Hs105|chr8	DLC1	CCDS18231.1|Mm103|chr4	Mup1	CCDS23021.1|Mm103|chr9	Olfr917
	CCDS3091.1|Hs105|chr3	SLC35G2	CCDS6004.1|Hs105|chr8	FGL1	CCDS18232.1|Mm103|chr4	Mup5	CCDS23176.1|Mm103|chr9	Pou2af1
	CCDS3092.1|Hs105|chr3	NCK1	CCDS6007.1|Hs105|chr8	NAT1	CCDS18233.1|Mm103|chr4	Mup20	CCDS23177.1|Mm103|chr9	Arhgap20
	CCDS3093.1|Hs105|chr3	IL20RB	CCDS6008.1|Hs105|chr8	NAT2	CCDS18234.1|Mm103|chr4	Mup3	CCDS23182.1|Mm103|chr9	Kdelc2
	CCDS3097.1|Hs105|chr3	A4GNT	CCDS6037.1|Hs105|chr8	TNFRSF10C	CCDS18235.1|Mm103|chr4	Mup21	CCDS23194.1|Mm103|chr9	Wdr61
	CCDS3109.1|Hs105|chr3	RBP2	CCDS6100.1|Hs105|chr8	EIF4EBP1	CCDS18242.1|Mm103|chr4	Hdhd3	CCDS23198.1|Mm103|chr9	AY074887
	CCDS3118.1|Hs105|chr3	RNF7	CCDS6108.1|Hs105|chr8	C8orf86	CCDS18243.1|Mm103|chr4	Alad	CCDS23206.1|Mm103|chr9	Rcn2
	CCDS3121.1|Hs105|chr3	ATP1B3	CCDS6116.1|Hs105|chr8	GINS4	CCDS18251.1|Mm103|chr4	Orm1	CCDS23309.1|Mm103|chr9	Rab8b
	CCDS3125.1|Hs105|chr3	PLS1	CCDS6168.1|Hs105|chr8	PENK	CCDS18252.1|Mm103|chr4	Orm3	CCDS23322.1|Mm103|chr9	Sltm
	CCDS3149.1|Hs105|chr3	TSC22D2	CCDS6172.1|Hs105|chr8	SDCBP	CCDS18253.1|Mm103|chr4	Orm2	CCDS23359.1|Mm103|chr9	Gsta2
	CCDS3152.1|Hs105|chr3	SIAH2	CCDS6187.1|Hs105|chr8	TRIM55	CCDS18265.1|Mm103|chr4	Tnc	CCDS23367.1|Mm103|chr9	Tmem30a
	CCDS3155.1|Hs105|chr3	GPR171	CCDS6193.1|Hs105|chr8	C8orf44	CCDS18285.1|Mm103|chr4	2310002L09Rik	CCDS23372.1|Mm103|chr9	Irak1bp1
	CCDS3174.1|Hs105|chr3	KCNAB1	CCDS6208.1|Hs105|chr8	LACTB2	CCDS18295.1|Mm103|chr4	Cer1	CCDS23403.1|Mm103|chr9	Zic1
	CCDS3175.1|Hs105|chr3	KCNAB1	CCDS6221.1|Hs105|chr8	PEX2	CCDS18310.1|Mm103|chr4	Rps6	CCDS23459.1|Mm103|chr9	Ackr4
	CCDS3176.1|Hs105|chr3	SSR3	CCDS6225.1|Hs105|chr8	HEY1	CCDS18325.1|Mm103|chr4	Gm13280	CCDS23527.1|Mm103|chr9	Ccdc71
	CCDS3180.1|Hs105|chr3	PTX3	CCDS6237.1|Hs105|chr8	CA1	CCDS18347.1|Mm103|chr4	Ifna1	CCDS23548.1|Mm103|chr9	Fbxw13
	CCDS3182.1|Hs105|chr3	MLF1	CCDS6258.2|Hs105|chr8	TMEM67	CCDS18350.1|Mm103|chr4	Cdkn2a	CCDS23580.1|Mm103|chr9	Lrrc2
	CCDS3183.1|Hs105|chr3	LXN	CCDS6270.1|Hs105|chr8	MTERFD1	CCDS18368.1|Mm103|chr4	Cyp2j13	CCDS23599.1|Mm103|chr9	Stt3b
	CCDS3185.2|Hs105|chr3	MFSD1	CCDS6286.1|Hs105|chr8	RNF19A	CCDS18374.1|Mm103|chr4	Tm2d1	CCDS23668.1|Mm103|chr9	Ccr3
	CCDS3194.1|Hs105|chr3	NMD3	CCDS6289.1|Hs105|chr8	PABPC1	CCDS18377.1|Mm103|chr4	Inadl	CCDS23697.1|Mm103|chr10	Fbxo30
	CCDS3196.1|Hs105|chr3	SI	CCDS6306.1|Hs105|chr8	ANGPT1	CCDS18383.1|Mm103|chr4	Foxd3	CCDS23701.1|Mm103|chr10	Fuca2
	CCDS3208.2|Hs105|chr3	LRRC34	CCDS6314.1|Hs105|chr8	KCNV1	CCDS18393.1|Mm103|chr4	Jak1	CCDS23752.1|Mm103|chr10	Enpp3
	CCDS3210.1|Hs105|chr3	SEC62	CCDS6324.1|Hs105|chr8	EXT1	CCDS18403.1|Mm103|chr4	Pde4b	CCDS23755.1|Mm103|chr10	Tmem200a
	CCDS3214.1|Hs105|chr3	EIF5A2	CCDS6325.1|Hs105|chr8	SAMD12	CCDS18430.1|Mm103|chr4	Cdcp2	CCDS23766.1|Mm103|chr10	Hey2
	CCDS3218.1|Hs105|chr3	GHSR	CCDS6329.1|Hs105|chr8	ENPP2	CCDS18438.1|Mm103|chr4	Ndc1	CCDS23790.1|Mm103|chr10	Rev3l
	CCDS3238.1|Hs105|chr3	FXR1	CCDS6365.1|Hs105|chr8	LRRC6	CCDS18460.1|Mm103|chr4	Nrd1	CCDS23823.1|Mm103|chr10	Rtn4ip1
	CCDS3241.1|Hs105|chr3	MCCC1	CCDS6366.1|Hs105|chr8	TMEM71	CCDS18462.1|Mm103|chr4	Eps15	CCDS23830.1|Mm103|chr10	Grik2
	CCDS3263.1|Hs105|chr3	CLCN2	CCDS6377.1|Hs105|chr8	KCNK9	CCDS18465.1|Mm103|chr4	4930522H14Rik	CCDS23851.1|Mm103|chr10	Gja1
	CCDS3271.1|Hs105|chr3	TMEM41A	CCDS6416.1|Hs105|chr8	MAF1	CCDS18472.1|Mm103|chr4	Bend5	CCDS23913.1|Mm103|chr10	Slc16a9
	CCDS3279.1|Hs105|chr3	FETUB	CCDS6445.1|Hs105|chr9	DMRT2	CCDS18475.1|Mm103|chr4	Skint7	CCDS23948.1|Mm103|chr10	Lss
	CCDS3280.1|Hs105|chr3	HRG	CCDS6491.3|Hs105|chr9	DENND4C	CCDS18489.1|Mm103|chr4	Cyp4a12a	CCDS23962.1|Mm103|chr10	Dnmt3l
	CCDS3301.1|Hs105|chr3	FGF12	CCDS6522.1|Hs105|chr9	C9orf72	CCDS18490.1|Mm103|chr4	Cyp4a12b	CCDS24109.1|Mm103|chr10	Dram1
	CCDS3309.1|Hs105|chr3	PPP1R2	CCDS6524.1|Hs105|chr9	LINGO2	CCDS18502.1|Mm103|chr4	Nsun4	CCDS24118.1|Mm103|chr10	Actr6
	CCDS3343.1|Hs105|chr4	IDUA	CCDS6599.1|Hs105|chr9	CCIN	CCDS18508.1|Mm103|chr4	Tspan1	CCDS24131.1|Mm103|chr10	Nr2c1
	CCDS3351.1|Hs105|chr4	TMEM129	CCDS6613.2|Hs105|chr9	DCAF10	CCDS18526.1|Mm103|chr4	Ptch2	CCDS24150.1|Mm103|chr10	Tmtc3
	CCDS3374.1|Hs105|chr4	LYAR	CCDS6620.1|Hs105|chr9	ANKRD20A1	CCDS18528.1|Mm103|chr4	Tctex1d4	CCDS24172.2|Mm103|chr10	Caps2
	CCDS3378.2|Hs105|chr4	MSX1	CCDS6625.1|Hs105|chr9	PRKACG	CCDS18530.1|Mm103|chr4	Rps8	CCDS24191.1|Mm103|chr10	Yeats4
	CCDS3381.1|Hs105|chr4	C4orf6	CCDS6670.1|Hs105|chr9	SLC28A3	CCDS18531.1|Mm103|chr4	Kif2c	CCDS24196.1|Mm103|chr10	Rap1b
	CCDS3391.1|Hs105|chr4	S100P	CCDS6673.1|Hs105|chr9	NAA35	CCDS18536.1|Mm103|chr4	Dmap1	CCDS24212.1|Mm103|chr10	Tbk1
	CCDS3402.2|Hs105|chr4	TRMT44	CCDS6674.1|Hs105|chr9	GAS1	CCDS18566.1|Mm103|chr4	Olfr1329	CCDS24214.1|Mm103|chr10	Tmem5
	CCDS3415.1|Hs105|chr4	FBXL5	CCDS6695.1|Hs105|chr9	OGN	CCDS18596.1|Mm103|chr4	Exo5	CCDS24218.1|Mm103|chr10	Slc16a7
	CCDS3420.1|Hs105|chr4	LDB2	CCDS6705.1|Hs105|chr9	FAM120AOS	CCDS18598.1|Mm103|chr4	Smap2	CCDS24242.1|Mm103|chr10	Stac3
	CCDS3425.1|Hs105|chr4	LCORL	CCDS6713.1|Hs105|chr9	C9orf3	CCDS18599.1|Mm103|chr4	Col9a2	CCDS24256.1|Mm103|chr10	Sdr9c7
	CCDS3432.2|Hs105|chr4	SEPSECS	CCDS6731.1|Hs105|chr9	HEMGN	CCDS18621.1|Mm103|chr4	Mycbp	CCDS24283.1|Mm103|chr10	Erbb3
	CCDS3450.1|Hs105|chr4	RFC1	CCDS6750.1|Hs105|chr9	TMEFF1	CCDS18628.2|Mm103|chr4	Yrdc	CCDS24303.1|Mm103|chr10	Olfr763
	CCDS3452.1|Hs105|chr4	RPL9	CCDS6770.2|Hs105|chr9	KLF4	CCDS18642.1|Mm103|chr4	Lsm10	CCDS24304.1|Mm103|chr10	Olfr767
	CCDS3464.1|Hs105|chr4	TMEM33	CCDS6777.1|Hs105|chr9	LPAR1	CCDS18644.1|Mm103|chr4	Sh3d21	CCDS24315.1|Mm103|chr10	Olfr782
	CCDS3468.1|Hs105|chr4	GUF1	CCDS6781.3|Hs105|chr9	C9orf84	CCDS18649.1|Mm103|chr4	Col8a2	CCDS24322.1|Mm103|chr10	Olfr792
	CCDS3475.1|Hs105|chr4	COMMD8	CCDS6790.1|Hs105|chr9	CDC26	CCDS18660.1|Mm103|chr4	AU040320	CCDS24325.1|Mm103|chr10	Olfr798
	CCDS3485.1|Hs105|chr4	OCIAD2	CCDS6793.1|Hs105|chr9	HDHD3	CCDS18669.1|Mm103|chr4	Gjb4	CCDS24330.1|Mm103|chr10	Olfr803
	CCDS3491.1|Hs105|chr4	FIP1L1	CCDS6797.1|Hs105|chr9	RGS3	CCDS18671.1|Mm103|chr4	Hmgb4	CCDS24331.1|Mm103|chr10	Olfr804
	CCDS3504.1|Hs105|chr4	AASDH	CCDS6798.1|Hs105|chr9	RGS3	CCDS18692.1|Mm103|chr4	Bsdc1	CCDS24351.1|Mm103|chr10	Olfr826
	CCDS3515.1|Hs105|chr4	STAP1	CCDS6814.1|Hs105|chr9	ASTN2	CCDS18719.1|Mm103|chr4	Ythdf2	CCDS24370.1|Mm103|chr11	Slc35e4
	CCDS3525.1|Hs105|chr4	UGT2A3	CCDS6851.1|Hs105|chr9	STRBP	CCDS18721.1|Mm103|chr4	Taf12	CCDS24412.1|Mm103|chr11	Nudcd3
	CCDS3529.1|Hs105|chr4	UGT2A1	CCDS6859.1|Hs105|chr9	ARPC5L	CCDS18724.1|Mm103|chr4	Phactr4	CCDS24441.2|Mm103|chr11	Vstm2a
	CCDS3536.2|Hs105|chr4	ODAM	CCDS6861.1|Hs105|chr9	PPP6C	CCDS18737.1|Mm103|chr4	Stx12	CCDS24450.1|Mm103|chr11	Wdr92
	CCDS3538.1|Hs105|chr4	CSN3	CCDS6909.1|Hs105|chr9	ZDHHC12	CCDS18739.1|Mm103|chr4	Fgr	CCDS24456.1|Mm103|chr11	Cep68
	CCDS3541.1|Hs105|chr4	MUC7	CCDS6951.1|Hs105|chr9	DDX31	CCDS18770.1|Mm103|chr4	Extl1	CCDS24478.1|Mm103|chr11	Pex13
	CCDS3546.1|Hs105|chr4	UTP3	CCDS7025.1|Hs105|chr9	ENTPD2	CCDS18786.1|Mm103|chr4	Nipal3	CCDS24496.1|Mm103|chr11	Mtif2
	CCDS3554.1|Hs105|chr4	COX18	CCDS7026.1|Hs105|chr9	ENTPD2	CCDS18799.1|Mm103|chr4	Rpl11	CCDS24508.1|Mm103|chr11	Gpr75
	CCDS3565.1|Hs105|chr4	AREG	CCDS7053.2|Hs105|chr10	ZMYND11	CCDS18805.1|Mm103|chr4	Hnrnpr	CCDS24532.1|Mm103|chr11	Npm1
	CCDS3567.1|Hs105|chr4	RCHY1	CCDS7077.1|Hs105|chr10	RBM17	CCDS18806.1|Mm103|chr4	Htr1d	CCDS24535.1|Mm103|chr11	Gabrp
	CCDS3568.1|Hs105|chr4	THAP6	CCDS7089.1|Hs105|chr10	NUDT5	CCDS18825.1|Mm103|chr4	Pink1	CCDS24562.1|Mm103|chr11	Adra1b
	CCDS3585.1|Hs105|chr4	GK2	CCDS7094.1|Hs105|chr10	OPTN	CCDS18861.1|Mm103|chr4	Crocc	CCDS24575.2|Mm103|chr11	Itk
	CCDS3598.1|Hs105|chr4	THAP9	CCDS7097.1|Hs105|chr10	PHYH	CCDS18879.1|Mm103|chr4	Rsc1a1	CCDS24576.1|Mm103|chr11	Fam71b
	CCDS3603.1|Hs105|chr4	HELQ	CCDS7106.1|Hs105|chr10	OLAH	CCDS18880.1|Mm103|chr4	Ddi2	CCDS24581.1|Mm103|chr11	Dppa1
	CCDS3604.1|Hs105|chr4	MRPS18C	CCDS7142.1|Hs105|chr10	ARMC3	CCDS18883.1|Mm103|chr4	Casp9	CCDS24584.1|Mm103|chr11	Sgcd
	CCDS3614.1|Hs105|chr4	SLC10A6	CCDS7144.2|Hs105|chr10	ARHGAP21	CCDS18912.1|Mm103|chr4	Dhrs3	CCDS24626.1|Mm103|chr11	Rnf130
	CCDS3615.1|Hs105|chr4	C4orf36	CCDS7156.1|Hs105|chr10	MKX	CCDS18921.1|Mm103|chr4	Gm13154	CCDS24688.1|Mm103|chr11	Slc22a21
	CCDS3618.1|Hs105|chr4	HSD17B13	CCDS7206.1|Hs105|chr10	ZNF32	CCDS18929.1|Mm103|chr4	Mthfr	CCDS24698.1|Mm103|chr11	Fnip1
	CCDS3619.1|Hs105|chr4	HSD17B11	CCDS7234.1|Hs105|chr10	OGDHL	CCDS18961.1|Mm103|chr4	Lzic	CCDS24730.1|Mm103|chr11	1810065E05Rik
	CCDS3635.1|Hs105|chr4	MMRN1	CCDS7239.2|Hs105|chr10	ASAH2	CCDS18971.1|Mm103|chr4	Eno1	CCDS24736.1|Mm103|chr11	2210407C18Rik
	CCDS3674.1|Hs105|chr4	AIMP1	CCDS7255.1|Hs105|chr10	FAM13C	CCDS18974.1|Mm103|chr4	Errfi1	CCDS24768.1|Mm103|chr11	Jmjd4
	CCDS3680.1|Hs105|chr4	RPL34	CCDS7256.1|Hs105|chr10	SLC16A9	CCDS19043.1|Mm103|chr4	Aurkaip1	CCDS24805.1|Mm103|chr11	Kcnj12
	CCDS3682.1|Hs105|chr4	ETNPPL	CCDS7275.1|Hs105|chr10	MYPN	CCDS19044.1|Mm103|chr4	Mxra8	CCDS24850.1|Mm103|chr11	Tmem220
	CCDS3690.1|Hs105|chr4	ELOVL6	CCDS7293.1|Hs105|chr10	TACR2	CCDS19046.1|Mm103|chr4	Tas1r3	CCDS24877.1|Mm103|chr11	Aurkb
	CCDS3697.1|Hs105|chr4	ALPK1	CCDS7352.1|Hs105|chr10	KCNMA1	CCDS19056.1|Mm103|chr4	Tnfrsf18	CCDS24884.1|Mm103|chr11	Aloxe3
	CCDS3700.2|Hs105|chr4	ZGRF1	CCDS7365.1|Hs105|chr10	MAT1A	CCDS19065.1|Mm103|chr5	Pex1	CCDS24902.1|Mm103|chr11	Sox15
	CCDS3705.1|Hs105|chr4	UGT8	CCDS7367.1|Hs105|chr10	DYDC2	CCDS19071.1|Mm103|chr5	Cyp51	CCDS24904.1|Mm103|chr11	Eif4a1
	CCDS3707.1|Hs105|chr4	TRAM1L1	CCDS7370.1|Hs105|chr10	SH2D4B	CCDS19075.1|Mm103|chr5	A330021E22Rik	CCDS24915.1|Mm103|chr11	Tmem256
	CCDS3724.1|Hs105|chr4	BBS7	CCDS7403.1|Hs105|chr10	IFIT5	CCDS19084.1|Mm103|chr5	Abcb1a	CCDS24926.1|Mm103|chr11	Elp5
	CCDS3725.1|Hs105|chr4	TRPC3	CCDS7422.1|Hs105|chr10	KIF11	CCDS19085.1|Mm103|chr5	Abcb1b	CCDS24967.1|Mm103|chr11	Scimp
	CCDS3731.1|Hs105|chr4	SPRY1	CCDS7434.1|Hs105|chr10	HELLS	CCDS19099.1|Mm103|chr5	Sema3c	CCDS25018.1|Mm103|chr11	Olfr393
	CCDS3736.1|Hs105|chr4	MFSD8	CCDS7508.2|Hs105|chr10	SFXN3	CCDS19100.1|Mm103|chr5	Cd36	CCDS25038.1|Mm103|chr11	Srr
	CCDS3743.1|Hs105|chr4	CCRN4L	CCDS7558.1|Hs105|chr10	SORCS3	CCDS19102.1|Mm103|chr5	Ptpn12	CCDS25086.1|Mm103|chr11	Pipox
	CCDS3744.1|Hs105|chr4	ELF2	CCDS7559.1|Hs105|chr10	SORCS1	CCDS19103.1|Mm103|chr5	Fgl2	CCDS25126.1|Mm103|chr11	Crlf3
	CCDS3745.1|Hs105|chr4	ELF2	CCDS7585.1|Hs105|chr10	NHLRC2	CCDS19105.1|Mm103|chr5	Napepld	CCDS25135.1|Mm103|chr11	Tmem98
	CCDS3746.1|Hs105|chr4	NDUFC1	CCDS7616.1|Hs105|chr10	INPP5F	CCDS19107.1|Mm103|chr5	Dnajc2	CCDS25153.1|Mm103|chr11	Slfn5
	CCDS3753.1|Hs105|chr4	UCP1	CCDS7617.1|Hs105|chr10	MCMBP	CCDS19109.1|Mm103|chr5	Slc26a5	CCDS25175.1|Mm103|chr11	Wfdc18
	CCDS3759.1|Hs105|chr4	GAB1	CCDS7655.2|Hs105|chr10	FOXI2	CCDS19114.1|Mm103|chr5	Klhl7	CCDS25182.1|Mm103|chr11	Dusp14
	CCDS3760.1|Hs105|chr4	GAB1	CCDS7659.1|Hs105|chr10	MKI67	CCDS19130.1|Mm103|chr5	Prkag2	CCDS25198.1|Mm103|chr11	Ints2
	CCDS3771.1|Hs105|chr4	PRMT9	CCDS7663.1|Hs105|chr10	BNIP3	CCDS19140.1|Mm103|chr5	Speer4b	CCDS25211.1|Mm103|chr11	Ppm1e
	CCDS3786.1|Hs105|chr4	FGB	CCDS7675.1|Hs105|chr10	VENTX	CCDS19141.1|Mm103|chr5	Htr5a	CCDS25223.1|Mm103|chr11	Olfr464
	CCDS3787.1|Hs105|chr4	FGA	CCDS7744.1|Hs105|chr11	ART1	CCDS19152.1|Mm103|chr5	Dnajb6	CCDS25237.1|Mm103|chr11	4932411E22Rik
	CCDS3798.1|Hs105|chr4	FAM198B	CCDS7795.1|Hs105|chr11	ASCL3	CCDS19164.1|Mm103|chr5	Tmem214	CCDS25263.1|Mm103|chr11	Mrpl27
	CCDS3809.1|Hs105|chr4	MSMO1	CCDS7801.1|Hs105|chr11	ADM	CCDS19168.1|Mm103|chr5	Tcf23	CCDS25417.1|Mm103|chr11	Eif1
	CCDS3811.1|Hs105|chr4	TLL1	CCDS7804.1|Hs105|chr11	LYVE1	CCDS19170.1|Mm103|chr5	Atraid	CCDS25469.1|Mm103|chr11	Rundc1
	CCDS3813.1|Hs105|chr4	C4orf27	CCDS7808.1|Hs105|chr11	DKK3	CCDS19214.1|Mm103|chr5	Tnip2	CCDS25470.1|Mm103|chr11	Rpl27
	CCDS3816.1|Hs105|chr4	HMGB2	CCDS7839.1|Hs105|chr11	LDHA	CCDS19218.1|Mm103|chr5	Nop14	CCDS25504.1|Mm103|chr11	Gjc1
	CCDS3818.1|Hs105|chr4	SCRG1	CCDS7840.1|Hs105|chr11	LDHC	CCDS19226.1|Mm103|chr5	Adra2c	CCDS25591.1|Mm103|chr11	Abca5
	CCDS3820.1|Hs105|chr4	FBXO8	CCDS7841.1|Hs105|chr11	LDHAL6A	CCDS19236.1|Mm103|chr5	Afap1	CCDS25604.1|Mm103|chr11	Cdc42ep4
	CCDS3821.1|Hs105|chr4	HPGD	CCDS7863.1|Hs105|chr11	CCDC34	CCDS19300.1|Mm103|chr5	Pgm1	CCDS25605.1|Mm103|chr11	Sdk2
	CCDS3824.1|Hs105|chr4	GPM6A	CCDS7876.1|Hs105|chr11	RCN1	CCDS19302.1|Mm103|chr5	Tlr1	CCDS25618.1|Mm103|chr11	Cd300e
	CCDS3834.1|Hs105|chr4	ENPP6	CCDS7878.2|Hs105|chr11	WT1	CCDS19322.1|Mm103|chr5	Guf1	CCDS25660.1|Mm103|chr11	Acox1
	CCDS3873.1|Hs105|chr5	FASTKD3	CCDS7887.1|Hs105|chr11	FBXO3	CCDS19327.1|Mm103|chr5	Gabra2	CCDS25681.1|Mm103|chr11	Mfsd11
	CCDS3874.1|Hs105|chr5	MTRR	CCDS7902.1|Hs105|chr11	RAG1	CCDS19365.1|Mm103|chr5	Cep135	CCDS25697.1|Mm103|chr11	Socs3
	CCDS3877.1|Hs105|chr5	CCT5	CCDS7943.1|Hs105|chr11	MTCH2	CCDS19377.1|Mm103|chr5	Stap1	CCDS25700.1|Mm103|chr11	BC100451
	CCDS3885.1|Hs105|chr5	ANKH	CCDS7982.1|Hs105|chr11	MS4A4A	CCDS19394.2|Mm103|chr5	Odam	CCDS25795.1|Mm103|chr12	Ubxn2a
	CCDS3910.1|Hs105|chr5	SPEF2	CCDS8018.1|Hs105|chr11	SCGB2A2	CCDS19396.1|Mm103|chr5	Csn3	CCDS25850.1|Mm103|chr12	Allc
	CCDS3913.1|Hs105|chr5	UGT3A1	CCDS8023.2|Hs105|chr11	EML3	CCDS19398.1|Mm103|chr5	Smr3a	CCDS25882.1|Mm103|chr12	Tspan13
	CCDS3914.1|Hs105|chr5	UGT3A2	CCDS8043.1|Hs105|chr11	SLC22A9	CCDS19404.1|Mm103|chr5	Grsf1	CCDS25900.1|Mm103|chr12	G2e3
	CCDS3915.1|Hs105|chr5	SKP2	CCDS8051.2|Hs105|chr11	MARK2	CCDS19414.1|Mm103|chr5	Cxcl5	CCDS25903.1|Mm103|chr12	Dtd2
	CCDS3918.1|Hs105|chr5	RANBP3L	CCDS8075.1|Hs105|chr11	SLC22A12	CCDS19434.1|Mm103|chr5	Ccdc158	CCDS25904.1|Mm103|chr12	Gpr33
	CCDS3929.1|Hs105|chr5	C9	CCDS8138.1|Hs105|chr11	NPAS4	CCDS19437.1|Mm103|chr5	Ccng2	CCDS25938.1|Mm103|chr12	Klhl28
	CCDS3932.2|Hs105|chr5	PRKAA1	CCDS8145.1|Hs105|chr11	CCDC87	CCDS19468.1|Mm103|chr5	Mrps18c	CCDS25955.1|Mm103|chr12	Cdkl1
	CCDS3933.2|Hs105|chr5	PRKAA1	CCDS8146.1|Hs105|chr11	CCS	CCDS19477.1|Mm103|chr5	Slc10a6	CCDS25963.1|Mm103|chr12	Dact1
	CCDS3950.1|Hs105|chr5	FGF10	CCDS8149.1|Hs105|chr11	RBM4B	CCDS19516.2|Mm103|chr5	Idua	CCDS25964.1|Mm103|chr12	Daam1
	CCDS3955.1|Hs105|chr5	ITGA1	CCDS8192.1|Hs105|chr11	ORAOV1	CCDS19548.1|Mm103|chr5	Tmem211	CCDS25965.1|Mm103|chr12	Gpr135
	CCDS3960.1|Hs105|chr5	NDUFS4	CCDS8208.1|Hs105|chr11	LRTOMT	CCDS19559.1|Mm103|chr5	Alkbh2	CCDS25971.1|Mm103|chr12	4930447C04Rik
	CCDS3979.1|Hs105|chr5	NDUFAF2	CCDS8229.1|Hs105|chr11	UCP3	CCDS19572.1|Mm103|chr5	Ankrd13a	CCDS25980.1|Mm103|chr12	Kcnh5
	CCDS3990.1|Hs105|chr5	ERBB2IP	CCDS8231.1|Hs105|chr11	PGM2L1	CCDS19599.1|Mm103|chr5	Ccdc60	CCDS25990.1|Mm103|chr12	Mthfd1
	CCDS4003.1|Hs105|chr5	RAD17	CCDS8391.1|Hs105|chr11	AMICA1	CCDS19636.1|Mm103|chr5	Adam1b	CCDS26007.1|Mm103|chr12	Arg2
	CCDS4004.1|Hs105|chr5	RAD17	CCDS8397.1|Hs105|chr11	ATP5L	CCDS19642.1|Mm103|chr5	Fam109a	CCDS26019.1|Mm103|chr12	Adam4
	CCDS4005.1|Hs105|chr5	RAD17	CCDS8414.1|Hs105|chr11	HINFP	CCDS19643.1|Mm103|chr5	Ppp1cc	CCDS26021.1|Mm103|chr12	Synj2bp
	CCDS4006.1|Hs105|chr5	OCLN	CCDS8444.1|Hs105|chr11	VWA5A	CCDS19656.1|Mm103|chr5	Rnf34	CCDS26028.1|Mm103|chr12	Zfyve1
	CCDS4009.1|Hs105|chr5	NAIP	CCDS8464.1|Hs105|chr11	PATE1	CCDS19692.1|Mm103|chr5	Stx2	CCDS26032.1|Mm103|chr12	Numb
	CCDS4026.1|Hs105|chr5	GCNT4	CCDS8465.1|Hs105|chr11	PATE2	CCDS19704.1|Mm103|chr5	Vkorc1l1	CCDS26052.1|Mm103|chr12	Dlst
	CCDS4031.1|Hs105|chr5	F2RL2	CCDS8466.1|Hs105|chr11	PUS3	CCDS19706.1|Mm103|chr5	Crcp	CCDS26070.1|Mm103|chr12	Pomt2
	CCDS4062.1|Hs105|chr5	EDIL3	CCDS8486.1|Hs105|chr11	APLP2	CCDS19710.1|Mm103|chr5	Sbds	CCDS26075.1|Mm103|chr12	Ahsa1
	CCDS4063.1|Hs105|chr5	COX7C	CCDS8491.1|Hs105|chr11	NTM	CCDS19723.1|Mm103|chr5	Eif4h	CCDS26098.1|Mm103|chr12	Ptpn21
	CCDS4065.1|Hs105|chr5	TMEM161B	CCDS8492.1|Hs105|chr11	OPCML	CCDS19740.1|Mm103|chr5	Nsun5	CCDS26159.1|Mm103|chr12	Setd3
	CCDS4071.2|Hs105|chr5	ANKRD32	CCDS8497.1|Hs105|chr11	THYN1	CCDS19749.1|Mm103|chr5	Zp3	CCDS26180.1|Mm103|chr12	Eif5
	CCDS4072.1|Hs105|chr5	TTC37	CCDS8532.1|Hs105|chr12	NDUFA9	CCDS19780.1|Mm103|chr5	Pilra	CCDS26192.1|Mm103|chr12	Adssl1
	CCDS4089.1|Hs105|chr5	RIOK2	CCDS8535.1|Hs105|chr12	KCNA1	CCDS19781.1|Mm103|chr5	Cyp3a13	CCDS26210.1|Mm103|chr12	Vipr2
	CCDS4091.1|Hs105|chr5	ST8SIA4	CCDS8562.1|Hs105|chr12	CD4	CCDS19798.1|Mm103|chr5	Gal3st4	CCDS26221.1|Mm103|chr13	Akr1c19
	CCDS4095.1|Hs105|chr5	C5orf30	CCDS8594.1|Hs105|chr12	CLEC4E	CCDS19840.1|Mm103|chr5	Zdhhc4	CCDS26278.1|Mm103|chr13	Zkscan8
	CCDS4098.1|Hs105|chr5	FER	CCDS8599.1|Hs105|chr12	KLRG1	CCDS19845.1|Mm103|chr5	Cyth3	CCDS26298.2|Mm103|chr13	Hist1h2bp
	CCDS4116.1|Hs105|chr5	PGGT1B	CCDS8600.1|Hs105|chr12	PZP	CCDS19856.1|Mm103|chr5	Arpc1b	CCDS26405.1|Mm103|chr13	Prl7d1
	CCDS4120.1|Hs105|chr5	TMED7	CCDS8603.1|Hs105|chr12	CLECL1	CCDS19863.1|Mm103|chr5	Cyp3a41a	CCDS26448.1|Mm103|chr13	Prpf4b
	CCDS4123.1|Hs105|chr5	AP3S1	CCDS8621.1|Hs105|chr12	KLRD1	CCDS19864.1|Mm103|chr5	Cyp3a44	CCDS26464.1|Mm103|chr13	Bloc1s5
	CCDS4124.1|Hs105|chr5	AQPEP	CCDS8622.1|Hs105|chr12	KLRD1	CCDS19865.1|Mm103|chr5	Cyp3a11	CCDS26472.1|Mm103|chr13	Gcm2
	CCDS4131.1|Hs105|chr5	SNCAIP	CCDS8625.1|Hs105|chr12	KLRC1	CCDS19866.1|Mm103|chr5	Cyp3a25	CCDS26489.1|Mm103|chr13	Kdm1b
	CCDS4135.1|Hs105|chr5	CSNK1G3	CCDS8626.1|Hs105|chr12	KLRC1	CCDS19882.1|Mm103|chr5	Slc7a1	CCDS26566.1|Mm103|chr13	Trpc7
	CCDS4142.1|Hs105|chr5	MEGF10	CCDS8628.1|Hs105|chr12	MAGOHB	CCDS19883.1|Mm103|chr5	Hmgb1	CCDS26575.1|Mm103|chr13	Naa35
	CCDS4144.1|Hs105|chr5	SLC12A2	CCDS8629.1|Hs105|chr12	STYK1	CCDS19906.1|Mm103|chr6	Tac1	CCDS26585.1|Mm103|chr13	Ctsr
	CCDS4148.1|Hs105|chr5	LYRM7	CCDS8646.1|Hs105|chr12	BCL2L14	CCDS19909.1|Mm103|chr6	Rpa3	CCDS26611.1|Mm103|chr13	Mterfd1
	CCDS4161.1|Hs105|chr5	SHROOM1	CCDS8664.1|Hs105|chr12	GUCY2C	CCDS19911.1|Mm103|chr6	Ica1	CCDS26624.1|Mm103|chr13	Srd5a1
	CCDS4163.1|Hs105|chr5	LEAP2	CCDS8679.1|Hs105|chr12	RERGL	CCDS19914.1|Mm103|chr6	Tmem106b	CCDS26637.1|Mm103|chr13	Trip13
	CCDS4165.1|Hs105|chr5	ZCCHC10	CCDS8683.1|Hs105|chr12	SLCO1C1	CCDS19918.1|Mm103|chr6	Foxp2	CCDS26681.1|Mm103|chr13	Ankrd34b
	CCDS4168.1|Hs105|chr5	VDAC1	CCDS8688.1|Hs105|chr12	IAPP	CCDS19919.1|Mm103|chr6	Mdfic	CCDS26692.1|Mm103|chr13	Lhfpl2
	CCDS4174.1|Hs105|chr5	UBE2B	CCDS8713.1|Hs105|chr12	PPFIBP1	CCDS19925.1|Mm103|chr6	Met	CCDS26705.1|Mm103|chr13	Col4a3bp
	CCDS4178.1|Hs105|chr5	CAMLG	CCDS8717.1|Hs105|chr12	FAR2	CCDS19926.1|Mm103|chr6	Capza2	CCDS26717.2|Mm103|chr13	Tnpo1
	CCDS4188.1|Hs105|chr5	CXCL14	CCDS8741.1|Hs105|chr12	PPHLN1	CCDS19928.1|Mm103|chr6	Wnt2	CCDS26730.1|Mm103|chr13	Gtf2h2
	CCDS4200.2|Hs105|chr5	CDC23	CCDS8743.1|Hs105|chr12	PUS7L	CCDS19929.1|Mm103|chr6	Asz1	CCDS26741.1|Mm103|chr13	Cd180
	CCDS4202.1|Hs105|chr5	CDC25C	CCDS8758.1|Hs105|chr12	TMEM106C	CCDS19940.1|Mm103|chr6	Slc13a1	CCDS26826.1|Mm103|chr14	Olfr31
	CCDS4203.1|Hs105|chr5	CDC25C	CCDS8763.1|Hs105|chr12	ZNF641	CCDS19962.1|Mm103|chr6	Irf5	CCDS26840.1|Mm103|chr14	Gng2
	CCDS4256.1|Hs105|chr5	PCDHB14	CCDS8803.1|Hs105|chr12	ATF1	CCDS19971.1|Mm103|chr6	Klhdc10	CCDS26895.1|Mm103|chr14	Prkcd
	CCDS4257.1|Hs105|chr5	PCDHB15	CCDS8866.1|Hs105|chr12	HOXC12	CCDS19994.1|Mm103|chr6	Bpgm	CCDS26902.1|Mm103|chr14	Nek4
	CCDS4266.1|Hs105|chr5	ARAP3	CCDS8872.1|Hs105|chr12	HOXC5	CCDS20009.2|Mm103|chr6	Svopl	CCDS26913.1|Mm103|chr14	Mettl6
	CCDS4276.1|Hs105|chr5	FGF1	CCDS8936.1|Hs105|chr12	STAC3	CCDS20011.1|Mm103|chr6	Zc3hav1l	CCDS26938.1|Mm103|chr14	Bmpr1a
	CCDS4280.1|Hs105|chr5	SH3RF2	CCDS8956.1|Hs105|chr12	METTL1	CCDS20016.1|Mm103|chr6	Klrg2	CCDS26959.1|Mm103|chr14	Mat1a
	CCDS4282.1|Hs105|chr5	TCERG1	CCDS8961.1|Hs105|chr12	SLC16A7	CCDS20020.1|Mm103|chr6	Slc37a3	CCDS26960.1|Mm103|chr14	Sftpa1
	CCDS4301.1|Hs105|chr5	TIGD6	CCDS8968.1|Hs105|chr12	TBK1	CCDS20023.1|Mm103|chr6	Dennd2a	CCDS26964.1|Mm103|chr14	Ear1
	CCDS4304.1|Hs105|chr5	CDX1	CCDS8982.1|Hs105|chr12	IL22	CCDS20026.1|Mm103|chr6	Mrps33	CCDS26965.1|Mm103|chr14	Ear10
	CCDS4311.2|Hs105|chr5	ZNF300	CCDS8984.1|Hs105|chr12	RAP1B	CCDS20031.1|Mm103|chr6	Tas2r137	CCDS26968.1|Mm103|chr14	Ear2
	CCDS4312.1|Hs105|chr5	CCDC69	CCDS9001.1|Hs105|chr12	THAP2	CCDS20033.1|Mm103|chr6	Prss37	CCDS27039.1|Mm103|chr14	Ear5
	CCDS4314.1|Hs105|chr5	SLC36A3	CCDS9009.1|Hs105|chr12	GLIPR1L1	CCDS20036.1|Mm103|chr6	Clec5a	CCDS27041.1|Mm103|chr14	Ear11
	CCDS4333.1|Hs105|chr5	HAVCR2	CCDS9037.1|Hs105|chr12	KERA	CCDS20037.1|Mm103|chr6	Clec5a	CCDS27045.1|Mm103|chr14	Ear6
	CCDS4334.1|Hs105|chr5	MED7	CCDS9051.1|Hs105|chr12	NR2C1	CCDS20057.1|Mm103|chr6	Sval2	CCDS27181.1|Mm103|chr14	Sgcg
	CCDS4337.1|Hs105|chr5	FNDC9	CCDS9058.1|Hs105|chr12	HAL	CCDS20058.1|Mm103|chr6	Sval1	CCDS27189.1|Mm103|chr14	Rnaseh2b
	CCDS4356.1|Hs105|chr5	GABRA6	CCDS9061.1|Hs105|chr12	CDK17	CCDS20059.1|Mm103|chr6	Sval3	CCDS27218.1|Mm103|chr14	Ephx2
	CCDS4357.1|Hs105|chr5	GABRA1	CCDS9063.1|Hs105|chr12	NEDD1	CCDS20060.1|Mm103|chr6	Sva	CCDS27243.1|Mm103|chr14	Tnfrsf10b
	CCDS4361.1|Hs105|chr5	NUDCD2	CCDS9068.1|Hs105|chr12	IKBIP	CCDS20105.1|Mm103|chr6	Rarres2	CCDS27296.1|Mm103|chr14	Naa16
	CCDS4382.1|Hs105|chr5	RPL26L1	CCDS9074.1|Hs105|chr12	ACTR6	CCDS20108.1|Mm103|chr6	Gimap8	CCDS27301.1|Mm103|chr14	Elf1
	CCDS4410.1|Hs105|chr5	FGFR4	CCDS9083.1|Hs105|chr12	MYBPC1	CCDS20112.1|Mm103|chr6	Gimap7	CCDS27306.1|Mm103|chr14	Pcdh20
	CCDS4411.1|Hs105|chr5	FGFR4	CCDS9126.2|Hs105|chr12	FOXN4	CCDS20114.1|Mm103|chr6	Gimap5	CCDS27342.1|Mm103|chr14	Gpr18
	CCDS4437.1|Hs105|chr5	CLK4	CCDS9157.1|Hs105|chr12	TMEM116	CCDS20133.1|Mm103|chr6	Npvf	CCDS27403.1|Mm103|chr15	Fam105a
	CCDS4446.1|Hs105|chr5	HNRNPH1	CCDS9159.1|Hs105|chr12	NAA25	CCDS20135.1|Mm103|chr6	Cbx3	CCDS27427.1|Mm103|chr15	Rnf19a
	CCDS4452.1|Hs105|chr5	RASGEF1C	CCDS9177.1|Hs105|chr12	MED13L	CCDS20155.1|Mm103|chr6	Prr15	CCDS27450.1|Mm103|chr15	Angpt1
	CCDS4469.1|Hs105|chr6	IRF4	CCDS9182.1|Hs105|chr12	FBXW8	CCDS20161.1|Mm103|chr6	Ggct	CCDS27456.1|Mm103|chr15	Eny2
	CCDS4478.1|Hs105|chr6	SERPINB9	CCDS9186.1|Hs105|chr12	WSB2	CCDS20164.1|Mm103|chr6	Aqp1	CCDS27459.1|Mm103|chr15	Kcnv1
	CCDS4481.1|Hs105|chr6	NQO2	CCDS9243.2|Hs105|chr12	MPHOSPH9	CCDS20172.1|Mm103|chr6	Vmn1r4	CCDS27466.1|Mm103|chr15	Ext1
	CCDS4483.2|Hs105|chr6	BPHL	CCDS9250.1|Hs105|chr12	TMED2	CCDS20182.1|Mm103|chr6	Vmn1r19	CCDS27471.1|Mm103|chr15	Nov
	CCDS4489.1|Hs105|chr6	FAM217A	CCDS9290.1|Hs105|chr13	GJB2	CCDS20186.1|Mm103|chr6	Vmn1r21	CCDS27472.1|Mm103|chr15	Enpp2
	CCDS4500.1|Hs105|chr6	RIOK1	CCDS9297.1|Hs105|chr13	MICU2	CCDS20188.1|Mm103|chr6	Vmn1r24	CCDS27486.2|Mm103|chr15	Fam83a
	CCDS4518.1|Hs105|chr6	ELOVL2	CCDS9311.1|Hs105|chr13	PABPC3	CCDS20213.1|Mm103|chr6	Vmn1r35	CCDS27593.1|Mm103|chr15	Zfp251
	CCDS4533.1|Hs105|chr6	JARID2	CCDS9353.1|Hs105|chr13	MAB21L1	CCDS20225.1|Mm103|chr6	Thnsl2	CCDS27601.1|Mm103|chr15	Apol10a
	CCDS4535.1|Hs105|chr6	DTNBP1	CCDS9374.1|Hs105|chr13	ELF1	CCDS20235.1|Mm103|chr6	Ptcd3	CCDS27642.1|Mm103|chr15	Kdelr3
	CCDS4538.1|Hs105|chr6	RBM24	CCDS9379.1|Hs105|chr13	NAA16	CCDS20267.1|Mm103|chr6	Htra2	CCDS27697.1|Mm103|chr15	Poldip3
	CCDS4541.1|Hs105|chr6	NUP153	CCDS9400.1|Hs105|chr13	ZC3H13	CCDS20309.1|Mm103|chr6	Fam136a	CCDS27767.1|Mm103|chr15	Pphln1
	CCDS4561.1|Hs105|chr6	SCGN	CCDS9401.1|Hs105|chr13	CPB2	CCDS20315.1|Mm103|chr6	Snrnp27	CCDS27768.1|Mm103|chr15	Pphln1
	CCDS4575.1|Hs105|chr6	HIST1H2BB	CCDS9421.1|Hs105|chr13	KPNA3	CCDS20323.1|Mm103|chr6	Prokr1	CCDS27771.1|Mm103|chr15	Pus7l
	CCDS4576.1|Hs105|chr6	HIST1H3C	CCDS9425.1|Hs105|chr13	RNASEH2B	CCDS20354.1|Mm103|chr6	V1ra8	CCDS27789.1|Mm103|chr15	Zfp641
	CCDS4577.1|Hs105|chr6	HIST1H1C	CCDS9442.2|Hs105|chr13	PCDH20	CCDS20370.2|Mm103|chr6	Ccdc174	CCDS27791.1|Mm103|chr15	Olfr284
	CCDS4600.1|Hs105|chr6	HIST1H3F	CCDS9498.1|Hs105|chr13	NALCN	CCDS20379.1|Mm103|chr6	Slc25a26	CCDS27793.1|Mm103|chr15	Olfr282
	CCDS4601.1|Hs105|chr6	HIST1H2BH	CCDS9508.1|Hs105|chr13	LIG4	CCDS20388.1|Mm103|chr6	Prok2	CCDS27832.1|Mm103|chr15	Atf1
	CCDS4609.1|Hs105|chr6	BTN3A1	CCDS9513.1|Hs105|chr13	CARKD	CCDS20389.1|Mm103|chr6	Prok2	CCDS27846.1|Mm103|chr15	Acvr1b
	CCDS4622.1|Hs105|chr6	HIST1H2AH	CCDS9545.1|Hs105|chr13	CHAMP1	CCDS20418.1|Mm103|chr6	Cidec	CCDS27877.1|Mm103|chr15	Mfsd5
	CCDS4634.1|Hs105|chr6	HIST1H2AL	CCDS9547.1|Hs105|chr14	CCNB1IP1	CCDS20419.1|Mm103|chr6	Jagn1	CCDS27896.1|Mm103|chr15	Hoxc5
	CCDS4636.1|Hs105|chr6	HIST1H3I	CCDS9625.2|Hs105|chr14	LTB4R2	CCDS20422.1|Mm103|chr6	Il17rc	CCDS27921.1|Mm103|chr16	Vasn
	CCDS4638.1|Hs105|chr6	HIST1H3J	CCDS9643.1|Hs105|chr14	DTD2	CCDS20457.1|Mm103|chr6	Olfr214	CCDS27935.1|Mm103|chr16	Fam86
	CCDS4642.1|Hs105|chr6	OR2B6	CCDS9672.1|Hs105|chr14	MIA2	CCDS20472.1|Mm103|chr6	Lrtm2	CCDS28013.1|Mm103|chr16	Dgcr14
	CCDS4649.1|Hs105|chr6	ZSCAN31	CCDS9677.1|Hs105|chr14	FBXO33	CCDS20498.1|Mm103|chr6	Apobec1	CCDS28053.1|Mm103|chr16	Psmd2
	CCDS4652.1|Hs105|chr6	GPX5	CCDS9680.1|Hs105|chr14	KLHL28	CCDS20515.1|Mm103|chr6	Vmn2r26	CCDS28074.1|Mm103|chr16	Eif4a2
	CCDS4656.1|Hs105|chr6	OR2W1	CCDS9699.1|Hs105|chr14	CDKL1	CCDS20523.1|Mm103|chr6	Lpcat3	CCDS28081.1|Mm103|chr16	Rtp2
	CCDS4661.1|Hs105|chr6	MAS1L	CCDS9701.1|Hs105|chr14	SAV1	CCDS20529.1|Mm103|chr6	Spsb2	CCDS28084.1|Mm103|chr16	Tprg
	CCDS4676.1|Hs105|chr6	TRIM10	CCDS9708.1|Hs105|chr14	PTGER2	CCDS20530.2|Mm103|chr6	Tpi1	CCDS28118.1|Mm103|chr16	Wdr53
	CCDS4691.1|Hs105|chr6	SFTA2	CCDS9719.1|Hs105|chr14	CGRRF1	CCDS20553.1|Mm103|chr6	Ntf3	CCDS28123.1|Mm103|chr16	Tfrc
	CCDS4704.1|Hs105|chr6	LTB	CCDS9723.1|Hs105|chr14	DLGAP5	CCDS20609.1|Mm103|chr6	Tas2r107	CCDS28126.1|Mm103|chr16	Rpl35a
	CCDS4719.1|Hs105|chr6	CLIC1	CCDS9736.1|Hs105|chr14	DACT1	CCDS20613.1|Mm103|chr6	Tas2r114	CCDS28141.1|Mm103|chr16	Dirc2
	CCDS4725.1|Hs105|chr6	EHMT2	CCDS9746.1|Hs105|chr14	C14orf39	CCDS20614.1|Mm103|chr6	Prb1	CCDS28144.1|Mm103|chr16	Kpna1
	CCDS4726.1|Hs105|chr6	EHMT2	CCDS9754.1|Hs105|chr14	HIF1A	CCDS20619.1|Mm103|chr6	Tas2r115	CCDS28168.1|Mm103|chr16	Cd80
	CCDS4732.1|Hs105|chr6	DXO	CCDS9756.1|Hs105|chr14	KCNH5	CCDS20620.1|Mm103|chr6	Tas2r124	CCDS28184.1|Mm103|chr16	Gm608
	CCDS4733.1|Hs105|chr6	STK19	CCDS9774.1|Hs105|chr14	MAX	CCDS20625.1|Mm103|chr6	Tas2r116	CCDS28186.1|Mm103|chr16	Boc
	CCDS4756.1|Hs105|chr6	PSMB8	CCDS9785.1|Hs105|chr14	ARG2	CCDS20626.1|Mm103|chr6	Tas2r110	CCDS28187.1|Mm103|chr16	BC027231
	CCDS4757.1|Hs105|chr6	PSMB8	CCDS9789.1|Hs105|chr14	RAD51B	CCDS20631.1|Mm103|chr6	Tas2r109	CCDS28214.1|Mm103|chr16	Ccdc54
	CCDS4758.1|Hs105|chr6	TAP1	CCDS9803.1|Hs105|chr14	SYNJ2BP	CCDS20645.1|Mm103|chr6	Hebp1	CCDS28229.1|Mm103|chr16	Dcbld2
	CCDS4765.1|Hs105|chr6	HLA-DPB1	CCDS9811.1|Hs105|chr14	ZFYVE1	CCDS20646.1|Mm103|chr6	Pbp2	CCDS28241.1|Mm103|chr16	Olfr183
	CCDS4771.1|Hs105|chr6	RPS18	CCDS9814.1|Hs105|chr14	NUMB	CCDS20647.1|Mm103|chr6	Emp1	CCDS28242.1|Mm103|chr16	Olfr186
	CCDS4779.1|Hs105|chr6	CUTA	CCDS9833.1|Hs105|chr14	DLST	CCDS20652.1|Mm103|chr6	Plbd1	CCDS28243.1|Mm103|chr16	Olfr187
	CCDS4781.1|Hs105|chr6	BAK1	CCDS9857.1|Hs105|chr14	POMT2	CCDS20661.1|Mm103|chr6	Arhgdib	CCDS28263.1|Mm103|chr16	Pros1
	CCDS4800.1|Hs105|chr6	SCUBE3	CCDS9863.1|Hs105|chr14	AHSA1	CCDS20685.1|Mm103|chr6	Kcnj8	CCDS28270.1|Mm103|chr16	Cadm2
	CCDS4809.1|Hs105|chr6	ARMC12	CCDS9866.1|Hs105|chr14	SLIRP	CCDS20687.1|Mm103|chr6	Cmas	CCDS28281.1|Mm103|chr16	Ncam2
	CCDS4822.1|Hs105|chr6	STK38	CCDS9883.1|Hs105|chr14	SPATA7	CCDS20695.1|Mm103|chr6	Ifltd1	CCDS28284.1|Mm103|chr16	Gabpa
	CCDS4823.1|Hs105|chr6	SRSF3	CCDS9980.1|Hs105|chr14	EIF5	CCDS20700.1|Mm103|chr6	Med21	CCDS28379.1|Mm103|chr17	Tagap
	CCDS4830.1|Hs105|chr6	PIM1	CCDS9990.1|Hs105|chr14	ADSSL1	CCDS20717.1|Mm103|chr6	2810474O19Rik	CCDS28454.1|Mm103|chr17	Thoc6
	CCDS4841.1|Hs105|chr6	KCNK5	CCDS9991.1|Hs105|chr14	ADSSL1	CCDS20731.1|Mm103|chr7	Leng8	CCDS28520.1|Mm103|chr17	Sstr5
	CCDS4866.1|Hs105|chr6	MRPS10	CCDS10010.1|Hs105|chr15	NIPA2	CCDS20732.1|Mm103|chr7	Leng9	CCDS28528.1|Mm103|chr17	Fam173a
	CCDS4889.1|Hs105|chr6	SRF	CCDS10043.1|Hs105|chr15	DPH6	CCDS20737.1|Mm103|chr7	Dnaaf3	CCDS28600.1|Mm103|chr17	Glo1
	CCDS4894.2|Hs105|chr6	CRIP3	CCDS10049.1|Hs105|chr15	C15orf54	CCDS20743.2|Mm103|chr7	Suv420h2	CCDS28650.1|Mm103|chr17	Rnf5
	CCDS4923.1|Hs105|chr6	OPN5	CCDS10068.1|Hs105|chr15	RHOV	CCDS20755.1|Mm103|chr7	Zfp784	CCDS28664.1|Mm103|chr17	C2
	CCDS4931.1|Hs105|chr6	CRISP1	CCDS10108.1|Hs105|chr15	CASC4	CCDS20759.1|Mm103|chr7	Rfpl4	CCDS28734.1|Mm103|chr17	Mog
	CCDS4934.2|Hs105|chr6	TFAP2B	CCDS10109.1|Hs105|chr15	CASC4	CCDS20796.1|Mm103|chr7	Vmn1r71	CCDS28739.1|Mm103|chr17	Olfr95
	CCDS4936.1|Hs105|chr6	PKHD1	CCDS10120.2|Hs105|chr15	SHF	CCDS20804.1|Mm103|chr7	Vmn1r78	CCDS28768.1|Mm103|chr17	Olfr126
	CCDS4948.1|Hs105|chr6	GSTA4	CCDS10123.1|Hs105|chr15	SPATA5L1	CCDS20805.1|Mm103|chr7	Vmn1r80	CCDS28798.1|Mm103|chr17	Slc25a27
	CCDS4954.1|Hs105|chr6	MLIP	CCDS10134.1|Hs105|chr15	HDC	CCDS20811.1|Mm103|chr7	2900092C05Rik	CCDS28830.1|Mm103|chr17	Dnph1
	CCDS4955.1|Hs105|chr6	TINAG	CCDS10135.1|Hs105|chr15	GABPB1	CCDS20813.1|Mm103|chr7	Zfp329	CCDS28902.1|Mm103|chr17	Arrdc5
	CCDS4965.1|Hs105|chr6	PTP4A1	CCDS10171.1|Hs105|chr15	LDHAL6B	CCDS20818.1|Mm103|chr7	2310014L17Rik	CCDS28942.1|Mm103|chr17	Twsg1
	CCDS4973.1|Hs105|chr6	SMAP1	CCDS10172.1|Hs105|chr15	GCNT3	CCDS20820.1|Mm103|chr7	Zfp446	CCDS28968.1|Mm103|chr17	Srd5a2
	CCDS4976.1|Hs105|chr6	KCNQ5	CCDS10183.1|Hs105|chr15	RAB8B	CCDS20825.1|Mm103|chr7	Ube2m	CCDS28992.1|Mm103|chr17	Cdkl4
	CCDS4980.1|Hs105|chr6	EEF1A1	CCDS10291.1|Hs105|chr15	RCN2	CCDS20833.1|Mm103|chr7	2810007J24Rik	CCDS29046.1|Mm103|chr18	Wac
	CCDS4988.1|Hs105|chr6	HMGN3	CCDS10300.1|Hs105|chr15	WDR61	CCDS20842.1|Mm103|chr7	Ehd2	CCDS29064.1|Mm103|chr18	Npc1
	CCDS4993.1|Hs105|chr6	TTK	CCDS10313.1|Hs105|chr15	ZFAND6	CCDS20862.1|Mm103|chr7	Psg29	CCDS29098.1|Mm103|chr18	Zfp191
	CCDS4998.1|Hs105|chr6	RWDD2A	CCDS10320.1|Hs105|chr15	RPS17	CCDS20864.1|Mm103|chr7	Ceacam14	CCDS29110.1|Mm103|chr18	Slc25a46
	CCDS5000.2|Hs105|chr6	CYB5R4	CCDS10392.1|Hs105|chr15	TM2D3	CCDS20865.1|Mm103|chr7	Ceacam11	CCDS29125.1|Mm103|chr18	Apc
	CCDS5002.1|Hs105|chr6	NT5E	CCDS10393.1|Hs105|chr15	TM2D3	CCDS20894.1|Mm103|chr7	Opa3	CCDS29145.1|Mm103|chr18	Mzb1
	CCDS5013.1|Hs105|chr6	AKIRIN2	CCDS10394.1|Hs105|chr15	TARSL2	CCDS20896.1|Mm103|chr7	Rtn2	CCDS29159.1|Mm103|chr18	Cd14
	CCDS5014.1|Hs105|chr6	SPACA1	CCDS10449.2|Hs105|chr16	MEIOB	CCDS20912.1|Mm103|chr7	Apoe	CCDS29184.1|Mm103|chr18	Pcdhb18
	CCDS5024.1|Hs105|chr6	MDN1	CCDS10539.1|Hs105|chr16	GRIN2A	CCDS20948.1|Mm103|chr7	Kcnn4	CCDS29206.1|Mm103|chr18	Pabpc2
	CCDS5025.1|Hs105|chr6	GJA10	CCDS10546.1|Hs105|chr16	SOCS1	CCDS20953.1|Mm103|chr7	Irgq	CCDS29228.1|Mm103|chr18	Myot
	CCDS5027.1|Hs105|chr6	MAP3K7	CCDS10562.2|Hs105|chr16	KIAA0430	CCDS20967.1|Mm103|chr7	Cd79a	CCDS29248.1|Mm103|chr18	Zfp474
	CCDS5028.1|Hs105|chr6	MAP3K7	CCDS10584.1|Hs105|chr16	PDILT	CCDS20970.1|Mm103|chr7	Grik5	CCDS29313.1|Mm103|chr18	Lman1
	CCDS5037.1|Hs105|chr6	NDUFAF4	CCDS10589.1|Hs105|chr16	ACSM3	CCDS21037.1|Mm103|chr7	Dyrk1b	CCDS29324.1|Mm103|chr18	Psmg2
	CCDS5042.1|Hs105|chr6	COQ3	CCDS10590.1|Hs105|chr16	ERI2	CCDS21052.1|Mm103|chr7	Mrps12	CCDS29336.1|Mm103|chr18	Dcc
	CCDS5048.1|Hs105|chr6	GRIK2	CCDS10613.2|Hs105|chr16	UBFD1	CCDS21056.1|Mm103|chr7	Rinl	CCDS29394.1|Mm103|chr19	Mrpl21
	CCDS5050.1|Hs105|chr6	HACE1	CCDS10721.1|Hs105|chr16	VPS35	CCDS21077.1|Mm103|chr7	Zfp568	CCDS29435.1|Mm103|chr19	Rbm4b
	CCDS5052.1|Hs105|chr6	POPDC3	CCDS10746.1|Hs105|chr16	NOD2	CCDS21080.1|Mm103|chr7	Gm5113	CCDS29436.1|Mm103|chr19	Rbm4
	CCDS5053.1|Hs105|chr6	PREP	CCDS10751.1|Hs105|chr16	IRX5	CCDS21120.1|Mm103|chr7	Fam187b	CCDS29445.1|Mm103|chr19	Npas4
	CCDS5058.1|Hs105|chr6	C6orf203	CCDS10881.1|Hs105|chr16	NFAT5	CCDS21126.1|Mm103|chr7	Scn1b	CCDS29454.1|Mm103|chr19	Sf3b2
	CCDS5059.1|Hs105|chr6	PDSS2	CCDS10882.1|Hs105|chr16	NFAT5	CCDS21131.1|Mm103|chr7	Scgb2b20	CCDS29486.1|Mm103|chr19	Slc22a20
	CCDS5075.1|Hs105|chr6	SMPD2	CCDS10904.1|Hs105|chr16	MARVELD3	CCDS21138.1|Mm103|chr7	Gpi1	CCDS29522.1|Mm103|chr19	Rcor2
	CCDS5084.1|Hs105|chr6	SLC22A16	CCDS10906.1|Hs105|chr16	TXNL4B	CCDS21146.1|Mm103|chr7	Slc7a10	CCDS29533.1|Mm103|chr19	Slc22a26
	CCDS5104.1|Hs105|chr6	NT5DC1	CCDS11017.1|Hs105|chr17	SRR	CCDS21147.1|Mm103|chr7	Gpatch1	CCDS29534.1|Mm103|chr19	Slc22a28
	CCDS5122.1|Hs105|chr6	MAN1A1	CCDS11089.1|Hs105|chr17	ASGR1	CCDS21155.1|Mm103|chr7	Dpy19l3	CCDS29536.1|Mm103|chr19	Slc22a30
	CCDS5126.1|Hs105|chr6	PKIB	CCDS11094.1|Hs105|chr17	ELP5	CCDS21178.1|Mm103|chr7	Siglece	CCDS29634.1|Mm103|chr19	Olfr1442
	CCDS5127.1|Hs105|chr6	FABP7	CCDS11102.1|Hs105|chr17	TMEM256	CCDS21213.1|Mm103|chr7	Zfp473	CCDS29635.1|Mm103|chr19	Olfr1443
	CCDS5133.1|Hs105|chr6	HINT3	CCDS11129.1|Hs105|chr17	ALOX12B	CCDS21240.1|Mm103|chr7	Snrnp70	CCDS29641.1|Mm103|chr19	Olfr1445
	CCDS5142.2|Hs105|chr6	AKAP7	CCDS11145.1|Hs105|chr17	CCDC42	CCDS21263.1|Mm103|chr7	Sult2b1	CCDS29644.1|Mm103|chr19	Olfr1448
	CCDS5143.1|Hs105|chr6	AKAP7	CCDS11160.1|Hs105|chr17	DNAH9	CCDS21265.1|Mm103|chr7	Kcnj14	CCDS29650.1|Mm103|chr19	Olfr1457
	CCDS5144.1|Hs105|chr6	AKAP7	CCDS11161.1|Hs105|chr17	DNAH9	CCDS21268.1|Mm103|chr7	Kdelr1	CCDS29691.1|Mm103|chr19	Trpm6
	CCDS5151.1|Hs105|chr6	CTGF	CCDS11220.1|Hs105|chr17	WSB1	CCDS21270.1|Mm103|chr7	Emp3	CCDS29708.1|Mm103|chr19	1700028P14Rik
	CCDS5154.1|Hs105|chr6	TAAR8	CCDS11221.1|Hs105|chr17	WSB1	CCDS21275.1|Mm103|chr7	Abcc8	CCDS29715.1|Mm103|chr19	Foxd4
	CCDS5156.1|Hs105|chr6	TAAR5	CCDS11248.1|Hs105|chr17	PIPOX	CCDS21279.1|Mm103|chr7	Sergef	CCDS29732.1|Mm103|chr19	Insl6
	CCDS5158.1|Hs105|chr6	TAAR1	CCDS11274.1|Hs105|chr17	TMEM98	CCDS21295.2|Mm103|chr7	Mrgpra1	CCDS29765.1|Mm103|chr19	2010002M12Rik
	CCDS5164.1|Hs105|chr6	RPS12	CCDS11278.1|Hs105|chr17	CCL7	CCDS21310.1|Mm103|chr7	Gas2	CCDS29789.1|Mm103|chr19	Hells
	CCDS5173.1|Hs105|chr6	HBS1L	CCDS11320.1|Hs105|chr17	DUSP14	CCDS21334.1|Mm103|chr7	Mcee	CCDS29820.1|Mm103|chr19	Hoga1
	CCDS5177.1|Hs105|chr6	BCLAF1	CCDS11403.1|Hs105|chr17	EIF1	CCDS21358.1|Mm103|chr7	Nr2f2	CCDS29828.1|Mm103|chr19	Crtac1
	CCDS5182.1|Hs105|chr6	IL22RA2	CCDS11448.1|Hs105|chr17	RUNDC1	CCDS21359.1|Mm103|chr7	Nr2f2	CCDS29829.1|Mm103|chr19	R3hcc1l
	CCDS5183.1|Hs105|chr6	IL22RA2	CCDS11449.1|Hs105|chr17	RPL27	CCDS21369.1|Mm103|chr7	Klhl25	CCDS29837.1|Mm103|chr19	Cutc
	CCDS5185.1|Hs105|chr6	IFNGR1	CCDS11487.1|Hs105|chr17	GJC1	CCDS21380.1|Mm103|chr7	Abhd2	CCDS29856.1|Mm103|chr19	Sfxn3
	CCDS5191.1|Hs105|chr6	HEBP2	CCDS11509.1|Hs105|chr17	CDC27	CCDS21407.1|Mm103|chr7	Btbd1	CCDS30007.1|Mm103|chrX	Lancl3
	CCDS5197.1|Hs105|chr6	VTA1	CCDS11512.1|Hs105|chr17	EFCAB13	CCDS21408.1|Mm103|chr7	Tm6sf1	CCDS30015.1|Mm103|chrX	Otc
	CCDS5198.1|Hs105|chr6	AIG1	CCDS11540.2|Hs105|chr17	UBE2Z	CCDS21412.1|Mm103|chr7	Il16	CCDS30066.1|Mm103|chrX	Sept6
	CCDS5199.1|Hs105|chr6	PEX3	CCDS11564.1|Hs105|chr17	MRPL27	CCDS21413.1|Mm103|chr7	1700026D08Rik	CCDS30070.1|Mm103|chrX	Akap14
	CCDS5240.1|Hs105|chr6	VIP	CCDS11594.1|Hs105|chr17	AKAP1	CCDS21420.1|Mm103|chr7	Olfr291	CCDS30072.1|Mm103|chrX	Rnf113a1
	CCDS5241.1|Hs105|chr6	VIP	CCDS11648.1|Hs105|chr17	GH2	CCDS21421.1|Mm103|chr7	Olfr290	CCDS30092.1|Mm103|chrX	Lamp2
	CCDS5247.1|Hs105|chr6	SCAF8	CCDS11685.1|Hs105|chr17	ABCA5	CCDS21430.1|Mm103|chr7	Olfr299	CCDS30102.1|Mm103|chrX	Actrt1
	CCDS5254.1|Hs105|chr6	SYNJ2	CCDS11756.1|Hs105|chr17	SOCS3	CCDS21434.1|Mm103|chr7	Olfr293	CCDS30126.1|Mm103|chrX	Ccdc160
	CCDS5256.1|Hs105|chr6	GTF2H5	CCDS11760.1|Hs105|chr17	CANT1	CCDS21435.1|Mm103|chr7	Olfr292	CCDS30143.1|Mm103|chrX	Zfp449
	CCDS5260.1|Hs105|chr6	RSPH3	CCDS11780.1|Hs105|chr17	SLC38A10	CCDS21445.1|Mm103|chr7	l7Rn6	CCDS30150.1|Mm103|chrX	Brs3
	CCDS5268.1|Hs105|chr6	ACAT2	CCDS11821.1|Hs105|chr18	TYMS	CCDS21452.1|Mm103|chr7	Prcp	CCDS30179.1|Mm103|chrX	Cd99l2
	CCDS5270.1|Hs105|chr6	MRPL18	CCDS11842.1|Hs105|chr18	NDUFV2	CCDS21515.1|Mm103|chr7	Inppl1	CCDS30279.1|Mm103|chrX	Klhl15
	CCDS5293.1|Hs105|chr6	MPC1	CCDS11844.1|Hs105|chr18	TWSG1	CCDS21519.1|Mm103|chr7	Lamtor1	CCDS30291.1|Mm103|chrX	Gpr165
	CCDS5296.1|Hs105|chr6	FGFR1OP	CCDS11912.1|Hs105|chr18	ZNF24	CCDS21522.1|Mm103|chr7	Il18bp	CCDS30293.1|Mm103|chrX	Eda2r
	CCDS5297.1|Hs105|chr6	FGFR1OP	CCDS11952.1|Hs105|chr18	DCC	CCDS21536.1|Mm103|chr7	Olfr551	CCDS30298.1|Mm103|chrX	Efnb1
	CCDS5310.1|Hs105|chr6	TCTE3	CCDS11974.1|Hs105|chr18	LMAN1	CCDS21541.1|Mm103|chr7	Olfr556	CCDS30300.1|Mm103|chrX	Awat2
	CCDS5346.1|Hs105|chr7	CYTH3	CCDS11997.1|Hs105|chr18	CD226	CCDS21548.1|Mm103|chr7	Olfr566	CCDS30309.1|Mm103|chrX	Slc7a3
	CCDS5351.1|Hs105|chr7	KDELR2	CCDS12196.1|Hs105|chr19	FBN3	CCDS21554.1|Mm103|chr7	Olfr574	CCDS30321.1|Mm103|chrX	Ercc6l
	CCDS5352.1|Hs105|chr7	ZDHHC4	CCDS12216.2|Hs105|chr19	ZNF561	CCDS21555.1|Mm103|chr7	Olfr575	CCDS30330.1|Mm103|chrX	Slc16a2
	CCDS5378.2|Hs105|chr7	KLHL7	CCDS12285.1|Hs105|chr19	KLF1	CCDS21558.1|Mm103|chr7	Olfr582	CCDS30339.1|Mm103|chrX	Pgk1
	CCDS5381.1|Hs105|chr7	MALSU1	CCDS12304.1|Hs105|chr19	PRKACA	CCDS21559.1|Mm103|chr7	Olfr583	CCDS30350.1|Mm103|chrX	Tbx22
	CCDS5385.1|Hs105|chr7	FAM221A	CCDS12305.1|Hs105|chr19	PRKACA	CCDS21560.1|Mm103|chr7	Olfr584	CCDS30351.2|Mm103|chrX	Tbx22
	CCDS5389.1|Hs105|chr7	DFNA5	CCDS12344.1|Hs105|chr19	CALR3	CCDS21562.1|Mm103|chr7	Olfr589	CCDS30358.1|Mm103|chrX	Tex16
	CCDS5395.1|Hs105|chr7	NPVF	CCDS12407.1|Hs105|chr19	LPAR2	CCDS21566.1|Mm103|chr7	Olfr594	CCDS30402.1|Mm103|chrX	Tceal6
	CCDS5398.1|Hs105|chr7	CBX3	CCDS12506.1|Hs105|chr19	ZNF540	CCDS21569.1|Mm103|chr7	Olfr600	CCDS30411.1|Mm103|chrX	Arxes2
	CCDS5408.1|Hs105|chr7	HOXA7	CCDS12560.1|Hs105|chr19	SHKBP1	CCDS21571.1|Mm103|chr7	Olfr603	CCDS30416.1|Mm103|chrX	Tceal5
	CCDS5416.1|Hs105|chr7	JAZF1	CCDS12612.1|Hs105|chr19	PSG1	CCDS21596.1|Mm103|chr7	Olfr65	CCDS30420.1|Mm103|chrX	Tceal3
	CCDS5431.1|Hs105|chr7	AQP1	CCDS12636.1|Hs105|chr19	ZNF227	CCDS21612.1|Mm103|chr7	E030002O03Rik	CCDS30421.1|Mm103|chrX	Tceal1
	CCDS5441.1|Hs105|chr7	BBS9	CCDS12637.1|Hs105|chr19	ZNF112	CCDS21614.1|Mm103|chr7	Olfr649	CCDS30479.1|Mm103|chrX	Foxr2
	CCDS5457.1|Hs105|chr7	VPS41	CCDS12781.1|Hs105|chr19	FUZ	CCDS21617.1|Mm103|chr7	Olfr651	CCDS30506.1|Mm103|chrX	Gja6
	CCDS5458.2|Hs105|chr7	VPS41	CCDS12803.1|Hs105|chr19	C19orf48	CCDS21623.1|Mm103|chr7	Olfr657	CCDS30518.1|Mm103|chrX	Ace2
	CCDS5464.1|Hs105|chr7	INHBA	CCDS12828.1|Hs105|chr19	ETFB	CCDS21634.1|Mm103|chr7	Olfr670	CCDS35516.1|Mm103|chr1	Trpa1
	CCDS5465.1|Hs105|chr7	GLI3	CCDS12882.1|Hs105|chr19	TMC4	CCDS21638.1|Mm103|chr7	Olfr677	CCDS35519.1|Mm103|chr1	Crispld1
	CCDS5467.1|Hs105|chr7	PSMA2	CCDS12911.1|Hs105|chr19	NCR1	CCDS21650.1|Mm103|chr7	Cnga4	CCDS35548.1|Mm103|chr1	Il1rl1
	CCDS5478.1|Hs105|chr7	MYL7	CCDS12914.1|Hs105|chr19	EPS8L1	CCDS21663.1|Mm103|chr7	Gvin1	CCDS35586.1|Mm103|chr1	Sumo1
	CCDS5494.1|Hs105|chr7	PPIA	CCDS12915.1|Hs105|chr19	EPS8L1	CCDS21669.1|Mm103|chr7	Olfr698	CCDS35609.1|Mm103|chr1	Smarcal1
	CCDS5500.1|Hs105|chr7	CCM2	CCDS12935.1|Hs105|chr19	NLRP11	CCDS21678.1|Mm103|chr7	Olfr707	CCDS35628.1|Mm103|chr1	Ap1s3
	CCDS5514.1|Hs105|chr7	EGFR	CCDS12950.1|Hs105|chr19	ZNF304	CCDS21679.1|Mm103|chr7	Olfr1532-ps1	CCDS35661.1|Mm103|chr1	Glrp1
	CCDS5519.2|Hs105|chr7	SEPT14	CCDS12954.1|Hs105|chr19	ZNF416	CCDS21684.1|Mm103|chr7	Olfr713	CCDS35727.1|Mm103|chr1	2310009B15Rik
	CCDS5522.1|Hs105|chr7	PSPH	CCDS12961.1|Hs105|chr19	ZNF671	CCDS21687.1|Mm103|chr7	Olfr716	CCDS35743.1|Mm103|chr1	Soat1
	CCDS5532.1|Hs105|chr7	CRCP	CCDS13027.1|Hs105|chr20	SNRPB	CCDS21695.1|Mm103|chr7	Olfr472	CCDS35765.1|Mm103|chr1	Aldh9a1
	CCDS5537.1|Hs105|chr7	SBDS	CCDS13079.1|Hs105|chr20	ADRA1D	CCDS21696.1|Mm103|chr7	Olfr473	CCDS35769.1|Mm103|chr1	Fcgr2b
	CCDS5546.1|Hs105|chr7	NSUN5	CCDS13135.1|Hs105|chr20	POLR3F	CCDS21697.1|Mm103|chr7	Olfr474	CCDS35770.1|Mm103|chr1	Fcgr2b
	CCDS5562.2|Hs105|chr7	ELN	CCDS13139.1|Hs105|chr20	SCP2D1	CCDS21698.1|Mm103|chr7	Olfr476	CCDS35825.1|Mm103|chr1	Ints7
	CCDS5564.1|Hs105|chr7	EIF4H	CCDS13146.2|Hs105|chr20	PAX1	CCDS21699.1|Mm103|chr7	Olfr477	CCDS35926.1|Mm103|chr10	Reep3
	CCDS5565.1|Hs105|chr7	EIF4H	CCDS13166.1|Hs105|chr20	APMAP	CCDS21711.1|Mm103|chr7	Olfr491	CCDS35932.1|Mm103|chr10	Fam13c
	CCDS5585.1|Hs105|chr7	SRCRB4D	CCDS13180.1|Hs105|chr20	DEFB123	CCDS21719.1|Mm103|chr7	Olfr504	CCDS35968.1|Mm103|chr10	Prss57
	CCDS5586.1|Hs105|chr7	ZP3	CCDS13223.1|Hs105|chr20	C20orf144	CCDS21720.1|Mm103|chr7	Olfr506	CCDS36036.1|Mm103|chr10	Hal
	CCDS5591.1|Hs105|chr7	FGL2	CCDS13252.1|Hs105|chr20	UQCC1	CCDS21726.1|Mm103|chr7	Olfr513	CCDS36061.1|Mm103|chr10	Tph2
	CCDS5592.1|Hs105|chr7	PTPN12	CCDS13253.2|Hs105|chr20	UQCC1	CCDS21739.1|Mm103|chr7	Nrip3	CCDS36179.1|Mm103|chr11	Mmgt2
	CCDS5596.1|Hs105|chr7	SEMA3C	CCDS13304.1|Hs105|chr20	LBP	CCDS21740.2|Mm103|chr7	Scube2	CCDS36182.1|Mm103|chr11	Dnah9
	CCDS5597.1|Hs105|chr7	HGF	CCDS13312.1|Hs105|chr20	TOP1	CCDS21747.1|Mm103|chr7	Ampd3	CCDS36232.1|Mm103|chr11	Efcab5
	CCDS5623.1|Hs105|chr7	CYP51A1	CCDS13412.1|Hs105|chr20	CSE1L	CCDS21760.1|Mm103|chr7	Pde3b	CCDS36257.1|Mm103|chr11	Wfdc17
	CCDS5624.1|Hs105|chr7	KRIT1	CCDS13431.2|Hs105|chr20	FAM65C	CCDS21772.1|Mm103|chr7	Tmc7	CCDS36285.1|Mm103|chr11	Tmem92
	CCDS5627.1|Hs105|chr7	PEX1	CCDS13461.1|Hs105|chr20	ZBP1	CCDS21780.1|Mm103|chr7	Umod	CCDS36349.1|Mm103|chr11	Fmnl1
	CCDS5633.1|Hs105|chr7	GNGT1	CCDS13474.1|Hs105|chr20	CTSZ	CCDS21784.1|Mm103|chr7	Acsm4	CCDS36354.1|Mm103|chr11	Cdc27
	CCDS5634.1|Hs105|chr7	GNG11	CCDS13479.1|Hs105|chr20	EDN3	CCDS21785.1|Mm103|chr7	Thumpd1	CCDS36357.1|Mm103|chr11	Tanc2
	CCDS5645.1|Hs105|chr7	SLC25A13	CCDS13497.1|Hs105|chr20	RPS21	CCDS21796.1|Mm103|chr7	Eef2k	CCDS36389.1|Mm103|chr11	Pde6g
	CCDS5646.1|Hs105|chr7	SHFM1	CCDS13562.1|Hs105|chr21	POTED	CCDS21801.1|Mm103|chr7	Igsf6	CCDS36398.1|Mm103|chr12	Itsn2
	CCDS5661.1|Hs105|chr7	ARPC1B	CCDS13626.1|Hs105|chr21	DNAJC28	CCDS21809.1|Mm103|chr7	Ndufab1	CCDS36420.1|Mm103|chr12	Grhl1
	CCDS5669.1|Hs105|chr7	ZNF655	CCDS13633.2|Hs105|chr21	CRYZL1	CCDS21819.1|Mm103|chr7	Slc5a11	CCDS36428.1|Mm103|chr12	Dld
	CCDS5672.1|Hs105|chr7	CYP3A5	CCDS13665.1|Hs105|chr21	LCA5L	CCDS21821.1|Mm103|chr7	Kdm8	CCDS36432.1|Mm103|chr12	Hdac9
	CCDS5678.1|Hs105|chr7	TRIM4	CCDS13685.1|Hs105|chr21	TFF1	CCDS21853.1|Mm103|chr7	Cdipt	CCDS36456.1|Mm103|chr12	Sstr1
	CCDS5679.1|Hs105|chr7	TRIM4	CCDS13734.1|Hs105|chr21	MCM3AP	CCDS21862.1|Mm103|chr7	Dctpp1	CCDS36463.1|Mm103|chr12	Pole2
	CCDS5688.1|Hs105|chr7	GAL3ST4	CCDS13751.1|Hs105|chr22	TUBA8	CCDS21876.1|Mm103|chr7	Ctf2	CCDS36465.1|Mm103|chr12	Atl1
	CCDS5733.1|Hs105|chr7	SLC26A5	CCDS13756.1|Hs105|chr22	DGCR14	CCDS21892.1|Mm103|chr7	Armc5	CCDS36499.2|Mm103|chr12	Ttll5
	CCDS5740.1|Hs105|chr7	PRKAR2B	CCDS13823.1|Hs105|chr22	CABIN1	CCDS21894.1|Mm103|chr7	Slc5a2	CCDS36555.1|Mm103|chr12	Eml1
	CCDS5747.1|Hs105|chr7	CBLL1	CCDS13845.1|Hs105|chr22	HSCB	CCDS21896.1|Mm103|chr7	Rgs10	CCDS36556.1|Mm103|chr12	Eml1
	CCDS5753.1|Hs105|chr7	IMMP2L	CCDS13862.1|Hs105|chr22	NF2	CCDS21920.1|Mm103|chr7	Gpr26	CCDS36622.1|Mm103|chr13	Fam65b
	CCDS5760.1|Hs105|chr7	FOXP2	CCDS13863.1|Hs105|chr22	NF2	CCDS21929.1|Mm103|chr7	Zranb1	CCDS36640.2|Mm103|chr13	Nedd9
	CCDS5761.2|Hs105|chr7	FOXP2	CCDS13864.1|Hs105|chr22	NF2	CCDS21930.1|Mm103|chr7	Ctbp2	CCDS36647.1|Mm103|chr13	Dtnbp1
	CCDS5768.1|Hs105|chr7	CAPZA2	CCDS13865.1|Hs105|chr22	NF2	CCDS21944.1|Mm103|chr7	Ptpre	CCDS36686.1|Mm103|chr13	Agtpbp1
	CCDS5771.1|Hs105|chr7	WNT2	CCDS13882.1|Hs105|chr22	SLC35E4	CCDS21949.1|Mm103|chr7	Mapk1ip1	CCDS36711.1|Mm103|chr13	Zfp457
	CCDS5772.1|Hs105|chr7	ASZ1	CCDS14038.1|Hs105|chr22	POLDIP3	CCDS21958.1|Mm103|chr7	Utf1	CCDS36742.1|Mm103|chr13	Zcchc9
	CCDS5774.1|Hs105|chr7	CTTNBP2	CCDS14039.1|Hs105|chr22	POLDIP3	CCDS21960.1|Mm103|chr7	Tubgcp2	CCDS36760.1|Mm103|chr13	Tnpo1
	CCDS5778.1|Hs105|chr7	ING3	CCDS14073.1|Hs105|chr22	PKDREJ	CCDS21971.1|Mm103|chr7	Olfr525	CCDS36766.1|Mm103|chr13	Cdk7
	CCDS5783.1|Hs105|chr7	AASS	CCDS14085.2|Hs105|chr22	PANX2	CCDS21985.1|Mm103|chr7	Cyp2e1	CCDS36799.1|Mm103|chr14	Pxk
	CCDS5786.1|Hs105|chr7	SLC13A1	CCDS14169.1|Hs105|chrX	ACE2	CCDS21991.1|Mm103|chr7	Cox8b	CCDS36843.1|Mm103|chr14	Ccdc66
	CCDS5797.1|Hs105|chr7	PAX4	CCDS14209.1|Hs105|chrX	CXorf58	CCDS21992.1|Mm103|chr7	Athl1	CCDS36851.1|Mm103|chr14	Pbrm1
	CCDS5808.1|Hs105|chr7	IRF5	CCDS14240.1|Hs105|chrX	LANCL3	CCDS21999.1|Mm103|chr7	Pkp3	CCDS36866.1|Mm103|chr14	Ogdhl
	CCDS5815.1|Hs105|chr7	KLHDC10	CCDS14243.1|Hs105|chrX	DYNLT3	CCDS22001.1|Mm103|chr7	Ptdss2	CCDS36992.1|Mm103|chr14	Pcdh9
	CCDS5833.1|Hs105|chr7	BPGM	CCDS14247.1|Hs105|chrX	OTC	CCDS22012.1|Mm103|chr7	Cend1	CCDS37023.1|Mm103|chr14	Nalcn
	CCDS5847.1|Hs105|chr7	TRIM24	CCDS14318.1|Hs105|chrX	WDR45	CCDS22018.1|Mm103|chr7	Tspan4	CCDS37033.1|Mm103|chr15	Wdr70
	CCDS5848.1|Hs105|chr7	SVOPL	CCDS14346.1|Hs105|chrX	XAGE5	CCDS22053.1|Mm103|chr7	Fgf15	CCDS37044.2|Mm103|chr15	Zfr
	CCDS5853.1|Hs105|chr7	C7orf55	CCDS14347.1|Hs105|chrX	XAGE3	CCDS22064.1|Mm103|chr8	Camsap3	CCDS37061.1|Mm103|chr15	Spag1
	CCDS5864.1|Hs105|chr7	MRPS33	CCDS14375.1|Hs105|chrX	FAAH2	CCDS22069.1|Mm103|chr8	1810033B17Rik	CCDS37087.1|Mm103|chr15	Gsdmc2
	CCDS5868.1|Hs105|chr7	TAS2R4	CCDS14404.1|Hs105|chrX	SLC7A3	CCDS22075.1|Mm103|chr8	Cd209d	CCDS37088.1|Mm103|chr15	Gsdmc3
	CCDS5869.1|Hs105|chr7	TAS2R5	CCDS14438.1|Hs105|chrX	PGK1	CCDS22078.1|Mm103|chr8	Cd209c	CCDS37168.1|Mm103|chr15	Ldoc1l
	CCDS5870.1|Hs105|chr7	CLEC5A	CCDS14441.1|Hs105|chrX	LPAR4	CCDS22079.1|Mm103|chr8	Lrrc8e	CCDS37181.1|Mm103|chr15	Pphln1
	CCDS5879.1|Hs105|chr7	CASP2	CCDS14445.1|Hs105|chrX	TBX22	CCDS22084.1|Mm103|chr8	Elavl1	CCDS37183.1|Mm103|chr15	Dbx2
	CCDS5922.1|Hs105|chr7	ABCF2	CCDS14448.1|Hs105|chrX	HMGN5	CCDS22086.1|Mm103|chr8	Cers4	CCDS37262.1|Mm103|chr16	Marf1
	CCDS5939.1|Hs105|chr7	INSIG1	CCDS14474.1|Hs105|chrX	NOX1	CCDS22114.1|Mm103|chr8	Cdc16	CCDS37263.2|Mm103|chr16	Nde1
	CCDS5956.1|Hs105|chr8	CLN8	CCDS14475.1|Hs105|chrX	NOX1	CCDS22119.1|Mm103|chr8	Tdrp	CCDS37276.1|Mm103|chr16	Dgcr2
	CCDS5971.1|Hs105|chr8	DEFB4A	CCDS14484.1|Hs105|chrX	GLA	CCDS22126.1|Mm103|chr8	Agpat5	CCDS37326.1|Mm103|chr16	Parp9
	CCDS5975.1|Hs105|chr8	MSRA	CCDS14506.1|Hs105|chrX	TCEAL7	CCDS22170.1|Mm103|chr8	Ckap2	CCDS37337.1|Mm103|chr16	Fbxo40
	CCDS5977.1|Hs105|chr8	SOX7	CCDS14511.1|Hs105|chrX	TCEAL3	CCDS22181.1|Mm103|chr8	Polb	CCDS37344.1|Mm103|chr16	Qtrtd1
	CCDS5993.1|Hs105|chr8	TUSC3	CCDS14583.1|Hs105|chrX	SEPT6	CCDS22183.1|Mm103|chr8	Plat	CCDS37358.1|Mm103|chr16	Impg2
	CCDS6000.2|Hs105|chr8	CNOT7	CCDS14599.1|Hs105|chrX	LAMP2	CCDS22208.1|Mm103|chr8	Thap1	CCDS37381.1|Mm103|chr16	Jam2
	CCDS6010.1|Hs105|chr8	CSGALNACT1	CCDS14607.1|Hs105|chrX	STAG2	CCDS22219.1|Mm103|chr8	Dusp26	CCDS37400.1|Mm103|chr16	Son
	CCDS6018.1|Hs105|chr8	NPM2	CCDS14611.1|Hs105|chrX	ACTRT1	CCDS22222.1|Mm103|chr8	Mak16	CCDS37401.1|Mm103|chr16	Cryzl1
	CCDS6022.1|Hs105|chr8	HR	CCDS14644.1|Hs105|chrX	FAM122C	CCDS22236.1|Mm103|chr8	Gtf2e2	CCDS37413.1|Mm103|chr16	Lca5l
	CCDS6023.1|Hs105|chr8	HR	CCDS14649.1|Hs105|chrX	ZNF449	CCDS22253.1|Mm103|chr8	Cnot7	CCDS37524.1|Mm103|chr17	Uhrf1bp1
	CCDS6043.1|Hs105|chr8	STC1	CCDS14657.1|Hs105|chrX	HTATSF1	CCDS22256.1|Mm103|chr8	Adam25	CCDS37544.1|Mm103|chr17	Tff3
	CCDS6052.1|Hs105|chr8	ADRA1A	CCDS14658.1|Hs105|chrX	VGLL1	CCDS22269.1|Mm103|chr8	Adam26a	CCDS37679.1|Mm103|chr17	Ndufv2
	CCDS6065.1|Hs105|chr8	ELP3	CCDS14692.1|Hs105|chrX	MAGEA8	CCDS22282.1|Mm103|chr8	Ccdc110	CCDS37697.1|Mm103|chr17	Heatr5b
	CCDS6078.1|Hs105|chr8	GTF2E2	CCDS14759.1|Hs105|chrX	CTAG2	CCDS22310.1|Mm103|chr8	Gpm6a	CCDS37736.1|Mm103|chr18	Greb1l
	CCDS6087.1|Hs105|chr8	NRG1	CCDS14789.1|Hs105|chrY	CDY2A	CCDS22314.1|Mm103|chr8	Fbxo8	CCDS37739.1|Mm103|chr18	Cabyr
	CCDS6092.1|Hs105|chr8	DUSP26	CCDS14802.1|Hs105|chrY	CDY1	CCDS22334.1|Mm103|chr8	Tktl2	CCDS37747.1|Mm103|chr18	Mep1b
	CCDS6106.1|Hs105|chr8	LETM2	CCDS30547.1|Hs105|chr1	OR4F5	CCDS22335.1|Mm103|chr8	Npy5r	CCDS37756.1|Mm103|chr18	Nrep
	CCDS6128.1|Hs105|chr8	IKBKB	CCDS30553.1|Hs105|chr1	SDF4	CCDS22341.1|Mm103|chr8	Csgalnact1	CCDS37763.1|Mm103|chr18	Ecscr
	CCDS6129.1|Hs105|chr8	POLB	CCDS30626.1|Hs105|chr1	EPHA8	CCDS22347.1|Mm103|chr8	Zfp868	CCDS37785.1|Mm103|chr18	Hdac3
	CCDS6133.2|Hs105|chr8	SMIM19	CCDS30634.1|Hs105|chr1	RHCE	CCDS22355.1|Mm103|chr8	Gatad2a	CCDS37815.1|Mm103|chr18	Dtwd2
	CCDS6136.1|Hs105|chr8	THAP1	CCDS30635.1|Hs105|chr1	RHCE	CCDS22362.1|Mm103|chr8	Sugp2	CCDS37841.1|Mm103|chr18	Fbxo38
	CCDS6140.1|Hs105|chr8	FNTA	CCDS30673.1|Hs105|chr1	MAP7D1	CCDS22371.1|Mm103|chr8	Uba52	CCDS37890.1|Mm103|chr19	Fam89b
	CCDS6148.1|Hs105|chr8	PCMTD1	CCDS30681.1|Hs105|chr1	TRIT1	CCDS22390.1|Mm103|chr8	Use1	CCDS37903.1|Mm103|chr19	Mark2
	CCDS6155.1|Hs105|chr8	RGS20	CCDS30684.1|Hs105|chr1	TMCO2	CCDS22398.1|Mm103|chr8	Mvb12a	CCDS37904.1|Mm103|chr19	Mark2
	CCDS6156.1|Hs105|chr8	RGS20	CCDS30707.1|Hs105|chr1	CYP4A22	CCDS22414.1|Mm103|chr8	1700030K09Rik	CCDS37905.1|Mm103|chr19	Mark2
	CCDS6158.1|Hs105|chr8	MRPL15	CCDS30719.1|Hs105|chr1	SCP2	CCDS22428.1|Mm103|chr8	Ttc29	CCDS37934.1|Mm103|chr19	Tmem2
	CCDS6169.1|Hs105|chr8	IMPAD1	CCDS30740.1|Hs105|chr1	LEPR	CCDS22446.1|Mm103|chr8	Inpp4b	CCDS37948.1|Mm103|chr19	4430402I18Rik
	CCDS6178.1|Hs105|chr8	TTPA	CCDS30750.1|Hs105|chr1	WLS	CCDS22449.1|Mm103|chr8	Ucp1	CCDS37952.1|Mm103|chr19	Ermp1
	CCDS6184.1|Hs105|chr8	TRIM55	CCDS30801.1|Hs105|chr1	DRAM2	CCDS22450.1|Mm103|chr8	Elmod2	CCDS37961.1|Mm103|chr19	Lipo1
	CCDS6185.1|Hs105|chr8	TRIM55	CCDS30816.1|Hs105|chr1	TBX15	CCDS22480.2|Mm103|chr8	Farsa	CCDS37989.1|Mm103|chr19	Arhgap19
	CCDS6186.1|Hs105|chr8	TRIM55	CCDS30833.1|Hs105|chr1	BCL9	CCDS22490.1|Mm103|chr8	2310036O22Rik	CCDS38020.1|Mm103|chr19	Sorcs3
	CCDS6188.1|Hs105|chr8	CRH	CCDS30862.1|Hs105|chr1	KPRP	CCDS22499.1|Mm103|chr8	Gpt2	CCDS38049.1|Mm103|chr2	Tmem236
	CCDS6197.2|Hs105|chr8	MCMDC2	CCDS30902.1|Hs105|chr1	OR6K2	CCDS22513.1|Mm103|chr8	Cyld	CCDS38118.1|Mm103|chr2	Strbp
	CCDS6199.1|Hs105|chr8	ARFGEF1	CCDS30906.1|Hs105|chr1	OR6N2	CCDS22527.1|Mm103|chr8	Ces1c	CCDS38120.1|Mm103|chr2	Arpc5l
	CCDS6201.1|Hs105|chr8	PREX2	CCDS30924.1|Hs105|chr1	FCGR2B	CCDS22544.1|Mm103|chr8	Rspry1	CCDS38143.1|Mm103|chr2	Zak
	CCDS6207.1|Hs105|chr8	TRAM1	CCDS30925.1|Hs105|chr1	FCGR2B	CCDS22563.1|Mm103|chr8	Ccdc113	CCDS38145.1|Mm103|chr2	Chn1
	CCDS6215.1|Hs105|chr8	TMEM70	CCDS30930.1|Hs105|chr1	LRRC52	CCDS22578.1|Mm103|chr8	Cmtm4	CCDS38159.1|Mm103|chr2	Dnajc10
	CCDS6218.1|Hs105|chr8	PI15	CCDS30941.1|Hs105|chr1	GPR52	CCDS22621.1|Mm103|chr8	Psmb10	CCDS38167.1|Mm103|chr2	Lrrc55
	CCDS6226.1|Hs105|chr8	MRPS28	CCDS30942.1|Hs105|chr1	CACYBP	CCDS22622.1|Mm103|chr8	Lcat	CCDS38226.1|Mm103|chr2	Slc24a5
	CCDS6228.1|Hs105|chr8	FABP5	CCDS30950.1|Hs105|chr1	QSOX1	CCDS22634.1|Mm103|chr8	Smpd3	CCDS38239.1|Mm103|chr2	Pdyn
	CCDS6230.1|Hs105|chr8	FABP4	CCDS30994.1|Hs105|chr1	AVPR1B	CCDS22639.1|Mm103|chr8	Tango6	CCDS38255.1|Mm103|chr2	Scp2d1
	CCDS6232.1|Hs105|chr8	ZFAND1	CCDS31018.1|Hs105|chr1	LPGAT1	CCDS22655.1|Mm103|chr8	Ist1	CCDS38341.1|Mm103|chr2	Fam65c
	CCDS6238.1|Hs105|chr8	CA3	CCDS31026.1|Hs105|chr1	SLC30A10	CCDS22658.1|Mm103|chr8	Tat	CCDS38376.1|Mm103|chr2	Rps21
	CCDS6239.1|Hs105|chr8	CA2	CCDS31035.1|Hs105|chr1	CAPN2	CCDS22678.1|Mm103|chr8	Zfp1	CCDS38425.1|Mm103|chr3	Sclt1
	CCDS6242.1|Hs105|chr8	WWP1	CCDS31115.1|Hs105|chr1	OR2T1	CCDS22684.1|Mm103|chr8	Adat1	CCDS38444.2|Mm103|chr3	Plch1
	CCDS6244.1|Hs105|chr8	CNGB3	CCDS31118.1|Hs105|chr1	OR2T5	CCDS22690.1|Mm103|chr8	Clec3a	CCDS38459.1|Mm103|chr3	Gria2
	CCDS6252.1|Hs105|chr8	TMEM55A	CCDS31152.1|Hs105|chr10	OLAH	CCDS22693.1|Mm103|chr8	Cenpn	CCDS38461.1|Mm103|chr3	Map9
	CCDS6259.1|Hs105|chr8	PDP1	CCDS31153.1|Hs105|chr10	ACBD7	CCDS22711.1|Mm103|chr8	Wfdc1	CCDS38462.1|Mm103|chr3	Fgg
	CCDS6262.1|Hs105|chr8	RAD54B	CCDS31177.1|Hs105|chr10	CCDC7	CCDS22747.1|Mm103|chr8	Rpl13	CCDS38517.1|Mm103|chr3	Kprp
	CCDS6271.1|Hs105|chr8	PTDSS1	CCDS31193.1|Hs105|chr10	NPY4R	CCDS22748.1|Mm103|chr8	Cpne7	CCDS38544.1|Mm103|chr3	Mllt11
	CCDS6278.1|Hs105|chr8	NIPAL2	CCDS31203.1|Hs105|chr10	ASAH2B	CCDS22754.1|Mm103|chr8	Spire2	CCDS38582.1|Mm103|chr3	Adora3
	CCDS6291.1|Hs105|chr8	ZNF706	CCDS31207.1|Hs105|chr10	FAM13C	CCDS22769.1|Mm103|chr8	Galnt2	CCDS38589.1|Mm103|chr3	Prok1
	CCDS6299.1|Hs105|chr8	CTHRC1	CCDS31221.1|Hs105|chr10	MSS51	CCDS22775.1|Mm103|chr8	2810004N23Rik	CCDS38615.2|Mm103|chr3	Snx7
	CCDS6301.1|Hs105|chr8	DCSTAMP	CCDS31239.1|Hs105|chr10	RNLS	CCDS22786.1|Mm103|chr8	Tomm20	CCDS38647.1|Mm103|chr3	H2afz
	CCDS6304.2|Hs105|chr8	OXR1	CCDS31242.1|Hs105|chr10	IFIT1B	CCDS22791.1|Mm103|chr8	Itgb1	CCDS38650.1|Mm103|chr3	Mttp
	CCDS6307.1|Hs105|chr8	RSPO2	CCDS31267.1|Hs105|chr10	R3HCC1L	CCDS22794.1|Mm103|chr9	Aasdhppt	CCDS38651.1|Mm103|chr3	Adh7
	CCDS6313.1|Hs105|chr8	EBAG9	CCDS31279.1|Hs105|chr10	SFR1	CCDS22797.1|Mm103|chr9	Gria4	CCDS38654.1|Mm103|chr3	Eif4e
	CCDS6320.1|Hs105|chr8	UTP23	CCDS31280.1|Hs105|chr10	SFR1	CCDS22808.1|Mm103|chr9	Mmp8	CCDS38658.1|Mm103|chr3	Gbp2b
	CCDS6333.1|Hs105|chr8	MTBP	CCDS31283.1|Hs105|chr10	SORCS1	CCDS22811.1|Mm103|chr9	Birc2	CCDS38660.1|Mm103|chr3	AI747448
	CCDS6338.1|Hs105|chr8	TBC1D31	CCDS31307.1|Hs105|chr10	METTL10	CCDS22830.1|Mm103|chr9	Folr4	CCDS38661.1|Mm103|chr3	Clca6
	CCDS6346.2|Hs105|chr8	FAM91A1	CCDS31308.2|Hs105|chr10	FAM175B	CCDS22853.1|Mm103|chr9	Olfr843	CCDS38690.1|Mm103|chr4	Asph
	CCDS6361.1|Hs105|chr8	FAM49B	CCDS31312.1|Hs105|chr10	FAM196A	CCDS22859.1|Mm103|chr9	Olfr851	CCDS38708.1|Mm103|chr4	3110043O21Rik
	CCDS6363.1|Hs105|chr8	ADCY8	CCDS31367.1|Hs105|chr11	OR51A4	CCDS22862.1|Mm103|chr9	Zfp317	CCDS38744.1|Mm103|chr4	Olfr70
	CCDS6391.1|Hs105|chr8	GML	CCDS31368.1|Hs105|chr11	OR51A2	CCDS22863.1|Mm103|chr9	Olfr58	CCDS38754.1|Mm103|chr4	Dcaf10
	CCDS6437.1|Hs105|chr8	ZNF16	CCDS31369.1|Hs105|chr11	OR51L1	CCDS22864.1|Mm103|chr9	Olfr859	CCDS38774.1|Mm103|chr4	Cdc26
	CCDS6438.1|Hs105|chr9	CBWD1	CCDS31398.1|Hs105|chr11	OR52N1	CCDS22882.1|Mm103|chr9	Pin1	CCDS38967.1|Mm103|chr4	Tardbp
	CCDS6448.2|Hs105|chr9	KIAA0020	CCDS31412.1|Hs105|chr11	MRPL17	CCDS22910.1|Mm103|chr9	Ldlr	CCDS39008.1|Mm103|chr5	Steap4
	CCDS6455.1|Hs105|chr9	AK3	CCDS31487.1|Hs105|chr11	OR4X1	CCDS22928.1|Mm103|chr9	Bbs9	CCDS39111.1|Mm103|chr5	Nipal1
	CCDS6459.1|Hs105|chr9	INSL4	CCDS31501.1|Hs105|chr11	OR4C15	CCDS22951.3|Mm103|chr9	Arhgap32	CCDS39114.1|Mm103|chr5	Kdr
	CCDS6463.1|Hs105|chr9	PLGRKT	CCDS31513.1|Hs105|chr11	OR5W2	CCDS22965.1|Mm103|chr9	Pus3	CCDS39133.1|Mm103|chr5	Csn1s2b
	CCDS6492.1|Hs105|chr9	RPS6	CCDS31527.1|Hs105|chr11	OR8K3	CCDS22972.1|Mm103|chr9	Chek1	CCDS39137.1|Mm103|chr5	Smr2
	CCDS6497.1|Hs105|chr9	IFNA21	CCDS31528.1|Hs105|chr11	OR8K1	CCDS22984.1|Mm103|chr9	Panx3	CCDS39154.1|Mm103|chr5	Shroom3
	CCDS6502.1|Hs105|chr9	IFNA5	CCDS31538.1|Hs105|chr11	OR5AK2	CCDS22999.1|Mm103|chr9	Olfr891	CCDS39155.1|Mm103|chr5	Shroom3
	CCDS6504.1|Hs105|chr9	IFNA6	CCDS31545.1|Hs105|chr11	OR1S2	CCDS23015.1|Mm103|chr9	Olfr911-ps1	CCDS39179.1|Mm103|chr5	Rasgef1b
	CCDS6505.2|Hs105|chr9	IFNA13	CCDS31546.1|Hs105|chr11	OR1S1	CCDS23018.1|Mm103|chr9	Olfr913	CCDS39230.1|Mm103|chr5	Ccdc64
	CCDS6506.1|Hs105|chr9	IFNA2	CCDS31548.1|Hs105|chr11	OR5B17	CCDS23036.1|Mm103|chr9	Olfr146	CCDS39271.1|Mm103|chr5	Rsrc2
	CCDS6507.1|Hs105|chr9	IFNA8	CCDS31549.1|Hs105|chr11	OR5B3	CCDS23042.1|Mm103|chr9	Olfr945	CCDS39277.1|Mm103|chr5	Mphosph9
	CCDS6508.1|Hs105|chr9	IFNA1	CCDS31551.1|Hs105|chr11	OR5B12	CCDS23045.1|Mm103|chr9	Olfr952	CCDS39314.1|Mm103|chr5	Cldn13
	CCDS6521.1|Hs105|chr9	IFNK	CCDS31556.1|Hs105|chr11	GLYATL1	CCDS23047.1|Mm103|chr9	Olfr955	CCDS39315.1|Mm103|chr5	Dnajc30
	CCDS6526.1|Hs105|chr9	DDX58	CCDS31612.1|Hs105|chr11	SF3B2	CCDS23053.1|Mm103|chr9	Olfr148	CCDS39331.1|Mm103|chr5	Srrt
	CCDS6534.1|Hs105|chr9	SMU1	CCDS31639.1|Hs105|chr11	OR2AT4	CCDS23056.1|Mm103|chr9	Olfr963	CCDS39333.1|Mm103|chr5	Tfr2
	CCDS6537.1|Hs105|chr9	CHMP5	CCDS31673.1|Hs105|chr11	ARHGAP20	CCDS23059.1|Mm103|chr9	Olfr967	CCDS39341.1|Mm103|chr5	Cnpy4
	CCDS6571.1|Hs105|chr9	CCL21	CCDS31675.1|Hs105|chr11	POU2AF1	CCDS23068.1|Mm103|chr9	Olfr976	CCDS39446.1|Mm103|chr6	Fscn3
	CCDS6583.1|Hs105|chr9	CCDC107	CCDS31688.1|Hs105|chr11	FOXR1	CCDS23069.1|Mm103|chr9	Olfr978	CCDS39459.1|Mm103|chr6	Dgki
	CCDS6595.1|Hs105|chr9	TMEM8B	CCDS31712.1|Hs105|chr11	OR8A1	CCDS23076.1|Mm103|chr9	Olfr985	CCDS39475.1|Mm103|chr6	Cntnap2
	CCDS6603.1|Hs105|chr9	RNF38	CCDS31722.1|Hs105|chr11	OPCML	CCDS23080.1|Mm103|chr9	Scn3b	CCDS39493.1|Mm103|chr6	Ccdc129
	CCDS6604.1|Hs105|chr9	RNF38	CCDS31745.1|Hs105|chr12	KLRC2	CCDS23085.1|Mm103|chr9	Ubash3b	CCDS39498.1|Mm103|chr6	Vmn1r23
	CCDS6644.1|Hs105|chr9	ALDH1A1	CCDS31814.1|Hs105|chr12	OR9K2	CCDS23087.1|Mm103|chr9	Tecta	CCDS39518.1|Mm103|chr6	Kcmf1
	CCDS6646.1|Hs105|chr9	RORB	CCDS31815.1|Hs105|chr12	OR10A7	CCDS23088.1|Mm103|chr9	Tbcel	CCDS39546.1|Mm103|chr6	Gkn2
	CCDS6649.1|Hs105|chr9	C9orf41	CCDS31817.1|Hs105|chr12	OR6C6	CCDS23109.1|Mm103|chr9	Trappc4	CCDS39558.1|Mm103|chr6	Vmn1r44
	CCDS6650.1|Hs105|chr9	NMRK1	CCDS31827.1|Hs105|chr12	OR6C4	CCDS23112.1|Mm103|chr9	Upk2	CCDS39612.1|Mm103|chr6	Ninj2
	CCDS6663.1|Hs105|chr9	UBQLN1	CCDS31859.1|Hs105|chr12	TPH2	CCDS23122.2|Mm103|chr9	Ube4a	CCDS39615.1|Mm103|chr6	Tuba8
	CCDS6664.1|Hs105|chr9	UBQLN1	CCDS31873.1|Hs105|chr12	PLEKHG7	CCDS23131.1|Mm103|chr9	Il10ra	CCDS39618.1|Mm103|chr6	Mug1
	CCDS6669.1|Hs105|chr9	RMI1	CCDS31875.1|Hs105|chr12	UBE2N	CCDS23136.1|Mm103|chr9	Rnf214	CCDS39619.1|Mm103|chr6	Mug2
	CCDS6682.1|Hs105|chr9	CKS2	CCDS31903.1|Hs105|chr12	ACAD10	CCDS23157.1|Mm103|chr9	Nnmt	CCDS39670.2|Mm103|chr6	Magohb
	CCDS6689.1|Hs105|chr9	AUH	CCDS31912.1|Hs105|chr12	COQ5	CCDS23161.1|Mm103|chr9	Zw10	CCDS39694.1|Mm103|chr6	Iapp
	CCDS6693.1|Hs105|chr9	SPTLC1	CCDS31920.1|Hs105|chr12	RSRC2	CCDS23164.1|Mm103|chr9	Pts	CCDS39715.1|Mm103|chr6	Ppfibp1
	CCDS6696.1|Hs105|chr9	OMD	CCDS31959.1|Hs105|chr13	SUPT20H	CCDS23167.1|Mm103|chr9	Pih1d2	CCDS39719.1|Mm103|chr6	Ipo8
	CCDS6754.1|Hs105|chr9	ZNF189	CCDS31960.1|Hs105|chr13	FREM2	CCDS23193.1|Mm103|chr9	Dnaja4	CCDS39746.1|Mm103|chr7	Nlrp2
	CCDS6755.1|Hs105|chr9	ZNF189	CCDS31980.1|Hs105|chr13	HNRNPA1L2	CCDS23199.1|Mm103|chr9	Chrna3	CCDS39765.1|Mm103|chr7	Vmn2r49
	CCDS6760.1|Hs105|chr9	NIPSNAP3A	CCDS32000.1|Hs105|chr13	FARP1	CCDS23202.2|Mm103|chr9	Fbxo22	CCDS39777.1|Mm103|chr7	Obox5
	CCDS6761.1|Hs105|chr9	NIPSNAP3B	CCDS32008.1|Hs105|chr13	MYO16	CCDS23204.1|Mm103|chr9	Etfa	CCDS39798.1|Mm103|chr7	Cd3eap
	CCDS6765.2|Hs105|chr9	FSD1L	CCDS32016.1|Hs105|chr13	RASA3	CCDS23215.1|Mm103|chr9	Ptpn9	CCDS39853.1|Mm103|chr7	Zfp780b
	CCDS6768.1|Hs105|chr9	TMEM38B	CCDS32039.1|Hs105|chr14	RNASE13	CCDS23217.1|Mm103|chr9	Neil1	CCDS39953.1|Mm103|chr7	Tulp2
	CCDS6774.1|Hs105|chr9	FAM206A	CCDS32046.1|Hs105|chr14	OR10G3	CCDS23234.1|Mm103|chr9	Ubl7	CCDS39963.1|Mm103|chr7	Ush1c
	CCDS6779.1|Hs105|chr9	PTGR1	CCDS32058.1|Hs105|chr14	KHNYN	CCDS23257.1|Mm103|chr9	Lrrc49	CCDS39982.1|Mm103|chr7	Synm
	CCDS6785.1|Hs105|chr9	INIP	CCDS32073.1|Hs105|chr14	POLE2	CCDS23261.1|Mm103|chr9	Paqr5	CCDS39983.1|Mm103|chr7	Synm
	CCDS6786.1|Hs105|chr9	SLC46A2	CCDS32082.1|Hs105|chr14	GNG2	CCDS23263.1|Mm103|chr9	Spesp1	CCDS40006.1|Mm103|chr7	Rps17
	CCDS6791.1|Hs105|chr9	PRPF4	CCDS32089.1|Hs105|chr14	C14orf37	CCDS23278.1|Mm103|chr9	Uchl4	CCDS40022.1|Mm103|chr7	4632434I11Rik
	CCDS6794.2|Hs105|chr9	ALAD	CCDS32115.1|Hs105|chr14	NUMB	CCDS23293.1|Mm103|chr9	Spg21	CCDS40073.1|Mm103|chr7	Olfr672
	CCDS6811.1|Hs105|chr9	TNC	CCDS32116.1|Hs105|chr14	NUMB	CCDS23299.1|Mm103|chr9	2810417H13Rik	CCDS40117.1|Mm103|chr7	Palb2
	CCDS6817.1|Hs105|chr9	TRIM32	CCDS32122.1|Hs105|chr14	ISCA2	CCDS23324.1|Mm103|chr9	Lipc	CCDS40119.1|Mm103|chr7	Zkscan2
	CCDS6824.1|Hs105|chr9	PSMD5	CCDS32132.1|Hs105|chr14	SPATA7	CCDS23339.1|Mm103|chr9	Onecut1	CCDS40133.1|Mm103|chr7	Tmem219
	CCDS6933.1|Hs105|chr9	ASS1	CCDS32154.1|Hs105|chr14	EML1	CCDS23349.1|Mm103|chr9	Hmgcll1	CCDS40139.2|Mm103|chr7	Tbc1d10b
	CCDS6964.1|Hs105|chr9	MED22	CCDS32155.1|Hs105|chr14	EML1	CCDS23351.1|Mm103|chr9	Tinag	CCDS40153.1|Mm103|chr7	Mcmbp
	CCDS6980.1|Hs105|chr9	BRD3	CCDS32174.1|Hs105|chr15	NIPA2	CCDS23386.1|Mm103|chr9	Nt5e	CCDS40185.1|Mm103|chr7	Deaf1
	CCDS7011.1|Hs105|chr9	EDF1	CCDS32200.2|Hs105|chr15	RTF1	CCDS23388.1|Mm103|chr9	Syncrip	CCDS40195.1|Mm103|chr7	Tssc4
	CCDS7019.1|Hs105|chr9	PTGDS	CCDS32239.1|Hs105|chr15	GABPB1	CCDS23389.1|Mm103|chr9	Trim43a	CCDS40222.1|Mm103|chr8	Spaca7
	CCDS7024.1|Hs105|chr9	NPDC1	CCDS32241.1|Hs105|chr15	TNFAIP8L3	CCDS23404.1|Mm103|chr9	Zic4	CCDS40225.2|Mm103|chr8	Mcf2l
	CCDS7057.1|Hs105|chr10	WDR37	CCDS32265.1|Hs105|chr15	USP3	CCDS23412.1|Mm103|chr9	Pls1	CCDS40234.1|Mm103|chr8	Rasa3
	CCDS7095.1|Hs105|chr10	MCM10	CCDS32323.1|Hs105|chr15	NTRK3	CCDS23413.1|Mm103|chr9	Tfdp2	CCDS40285.1|Mm103|chr8	Defb10
	CCDS7096.1|Hs105|chr10	MCM10	CCDS32329.1|Hs105|chr15	NGRN	CCDS23416.1|Mm103|chr9	Rasa2	CCDS40306.1|Mm103|chr8	Ppapdc1b
	CCDS7101.1|Hs105|chr10	FRMD4A	CCDS32330.1|Hs105|chr15	ZNF774	CCDS23464.1|Mm103|chr9	Nek11	CCDS40345.1|Mm103|chr8	BC030500
	CCDS7109.1|Hs105|chr10	NMT2	CCDS32341.1|Hs105|chr15	OR4F6	CCDS23465.1|Mm103|chr9	Aste1	CCDS40362.1|Mm103|chr8	Lpar2
	CCDS7111.1|Hs105|chr10	PTER	CCDS32343.1|Hs105|chr15	OR4F4	CCDS23476.1|Mm103|chr9	Rpl29	CCDS40399.1|Mm103|chr8	Gypa
	CCDS7114.1|Hs105|chr10	TRDMT1	CCDS32410.1|Hs105|chr16	ZKSCAN2	CCDS23488.1|Mm103|chr9	Hemk1	CCDS40421.1|Mm103|chr8	Vps35
	CCDS7120.1|Hs105|chr10	VIM	CCDS32440.1|Hs105|chr16	ZNF267	CCDS23491.1|Mm103|chr9	Cyb561d2	CCDS40423.1|Mm103|chr8	Neto2
	CCDS7125.1|Hs105|chr10	CACNB2	CCDS32478.1|Hs105|chr16	MARVELD3	CCDS23505.1|Mm103|chr9	Sema3f	CCDS40444.1|Mm103|chr8	Ccdc135
	CCDS7126.1|Hs105|chr10	CACNB2	CCDS32567.1|Hs105|chr17	TMEM220	CCDS23520.1|Mm103|chr9	Tcta	CCDS40458.1|Mm103|chr8	Plekhg4
	CCDS7127.1|Hs105|chr10	CACNB2	CCDS32607.1|Hs105|chr17	CRLF3	CCDS23531.1|Mm103|chr9	Ndufaf3	CCDS40464.1|Mm103|chr8	Nfat5
	CCDS7128.1|Hs105|chr10	CACNB2	CCDS32659.1|Hs105|chr17	EZH1	CCDS23568.1|Mm103|chr9	Kif9	CCDS40469.1|Mm103|chr8	Txnl4b
	CCDS7129.1|Hs105|chr10	CACNB2	CCDS32688.1|Hs105|chr17	OR4D2	CCDS23572.1|Mm103|chr9	Prss42	CCDS40524.1|Mm103|chr8	Ccdc7
	CCDS7130.1|Hs105|chr10	NSUN6	CCDS32713.1|Hs105|chr17	KPNA2	CCDS23578.1|Mm103|chr9	Tmie	CCDS40543.2|Mm103|chr9	Zfp26
	CCDS7146.1|Hs105|chr10	ENKUR	CCDS32791.1|Hs105|chr18	SEH1L	CCDS23591.1|Mm103|chr9	Bcl2a1c	CCDS40565.1|Mm103|chr9	Sept7
	CCDS7158.1|Hs105|chr10	MPP7	CCDS32854.1|Hs105|chr19	OR4F17	CCDS23601.1|Mm103|chr9	Tgfbr2	CCDS40582.1|Mm103|chr9	Slc37a2
	CCDS7165.1|Hs105|chr10	MTPAP	CCDS32898.2|Hs105|chr19	OR7G1	CCDS23602.1|Mm103|chr9	Tgfbr2	CCDS40586.1|Mm103|chr9	Olfr160
	CCDS7168.1|Hs105|chr10	ZNF438	CCDS32916.1|Hs105|chr19	ZNF136	CCDS23614.1|Mm103|chr9	Xylb	CCDS40604.1|Mm103|chr9	Atp5l
	CCDS7174.1|Hs105|chr10	ITGB1	CCDS32957.1|Hs105|chr19	IL12RB1	CCDS23649.1|Mm103|chr9	Zfp105	CCDS40702.1|Mm103|chr9	Mb21d1
	CCDS7177.1|Hs105|chr10	NRP1	CCDS32971.1|Hs105|chr19	ZNF101	CCDS23702.1|Mm103|chr10	Pex3	CCDS40723.1|Mm103|chr9	Rasgrf1
	CCDS7193.1|Hs105|chr10	ANKRD30A	CCDS32979.1|Hs105|chr19	ZNF431	CCDS23711.1|Mm103|chr10	Hebp2	CCDS40731.1|Mm103|chr9	Zbtb38
	CCDS7198.1|Hs105|chr10	ZNF33B	CCDS32991.1|Hs105|chr19	ZNF599	CCDS23717.1|Mm103|chr10	Il22ra2	CCDS40758.1|Mm103|chr9	Iqcf3
	CCDS7230.1|Hs105|chr10	PGBD3	CCDS33002.1|Hs105|chr19	ZFP14	CCDS23721.1|Mm103|chr10	Bclaf1	CCDS40882.1|Mm103|chrX	Maob
	CCDS7240.1|Hs105|chr10	SGMS1	CCDS33006.1|Hs105|chr19	ZNF607	CCDS23733.1|Mm103|chr10	Rps12	CCDS40952.1|Mm103|chrX	Stag2
	CCDS7249.1|Hs105|chr10	ZWINT	CCDS33037.1|Hs105|chr19	PSG8	CCDS23742.1|Mm103|chr10	Taar7d	CCDS40973.1|Mm103|chrX	Fam122c
	CCDS7273.1|Hs105|chr10	SIRT1	CCDS33059.1|Hs105|chr19	PNMAL1	CCDS23754.1|Mm103|chr10	Epb4.1l2	CCDS41043.1|Mm103|chrX	Gm8787
	CCDS7306.1|Hs105|chr10	ADAMTS14	CCDS33085.1|Hs105|chr19	ETFB	CCDS23760.1|Mm103|chr10	Echdc1	CCDS41143.1|Mm103|chrX	Nrk
	CCDS7307.1|Hs105|chr10	ADAMTS14	CCDS33116.3|Hs105|chr19	ZNF628	CCDS23764.1|Mm103|chr10	Hint3	CCDS41155.1|Mm103|chrX	Nxt2
	CCDS7320.1|Hs105|chr10	P4HA1	CCDS33181.1|Hs105|chr2	HEATR5B	CCDS23779.1|Mm103|chr10	Nt5dc1	CCDS48226.1|Mm103|chr1	Defb41
	CCDS7322.1|Hs105|chr10	DNAJC9	CCDS33215.1|Hs105|chr2	GKN2	CCDS23786.1|Mm103|chr10	Fam229b	CCDS48241.1|Mm103|chr1	Fam178b
	CCDS7323.1|Hs105|chr10	MRPS16	CCDS33286.1|Hs105|chr2	CFC1B	CCDS23820.1|Mm103|chr10	1700021F05Rik	CCDS48261.1|Mm103|chr1	Boll
	CCDS7342.1|Hs105|chr10	AP3M1	CCDS33296.1|Hs105|chr2	HNMT	CCDS23827.1|Mm103|chr10	Popdc3	CCDS48262.1|Mm103|chr1	Boll
	CCDS7354.1|Hs105|chr10	POLR3A	CCDS33320.1|Hs105|chr2	METTL5	CCDS23829.1|Mm103|chr10	Hace1	CCDS48283.1|Mm103|chr1	Unc80
	CCDS7368.1|Hs105|chr10	FAM213A	CCDS33345.1|Hs105|chr2	DNAJC10	CCDS23838.1|Mm103|chr10	Ros1	CCDS48297.1|Mm103|chr1	Dock10
	CCDS7381.1|Hs105|chr10	ADIRF	CCDS33353.1|Hs105|chr2	SLC39A10	CCDS23846.1|Mm103|chr10	Mcm9	CCDS48336.1|Mm103|chr1	Zcchc2
	CCDS7382.1|Hs105|chr10	GLUD1	CCDS33398.1|Hs105|chr2	PDE6D	CCDS23848.1|Mm103|chr10	Man1a	CCDS48342.1|Mm103|chr1	3110009E18Rik
	CCDS7404.2|Hs105|chr10	SLC16A12	CCDS33447.1|Hs105|chr20	C20orf26	CCDS23854.1|Mm103|chr10	Pkib	CCDS48399.1|Mm103|chr1	Lhx4
	CCDS7407.1|Hs105|chr10	KIF20B	CCDS33544.1|Hs105|chr21	IFNGR2	CCDS23855.1|Mm103|chr10	Pkib	CCDS48419.1|Mm103|chr1	Mroh9
	CCDS7409.1|Hs105|chr10	HTR7	CCDS33557.1|Hs105|chr21	BRWD1	CCDS23856.1|Mm103|chr10	Fabp7	CCDS48423.1|Mm103|chr1	Blzf1
	CCDS7420.1|Hs105|chr10	MARCH5	CCDS33623.1|Hs105|chr22	PIWIL3	CCDS23860.1|Mm103|chr10	Lims1	CCDS48462.1|Mm103|chr1	1700016C15Rik
	CCDS7431.1|Hs105|chr10	LGI1	CCDS33639.1|Hs105|chr22	C22orf42	CCDS23863.1|Mm103|chr10	P4ha1	CCDS48485.1|Mm103|chr1	Tatdn3
	CCDS7432.1|Hs105|chr10	SLC35G1	CCDS33644.1|Hs105|chr22	TRIOBP	CCDS23866.2|Mm103|chr10	Mcu	CCDS48488.1|Mm103|chr1	Lpgat1
	CCDS7446.1|Hs105|chr10	BLNK	CCDS33662.1|Hs105|chr22	LDOC1L	CCDS23898.1|Mm103|chr10	Sirt1	CCDS48494.1|Mm103|chr10	Lats1
	CCDS7448.1|Hs105|chr10	OPALIN	CCDS33686.1|Hs105|chr3	EDEM1	CCDS23953.1|Mm103|chr10	Col18a1	CCDS48495.1|Mm103|chr10	Ginm1
	CCDS7449.1|Hs105|chr10	TLL2	CCDS33698.1|Hs105|chr3	TATDN2	CCDS23963.1|Mm103|chr10	Agpat3	CCDS48499.1|Mm103|chr10	Grm1
	CCDS7453.1|Hs105|chr10	SLIT1	CCDS33701.1|Hs105|chr3	ATP2B2	CCDS23969.1|Mm103|chr10	Casp14	CCDS48511.1|Mm103|chr10	Mtfr2
	CCDS7478.2|Hs105|chr10	CNNM1	CCDS33719.1|Hs105|chr3	NGLY1	CCDS23975.1|Mm103|chr10	Olfr57	CCDS48529.1|Mm103|chr10	Rnf146
	CCDS7482.1|Hs105|chr10	COX15	CCDS33723.1|Hs105|chr3	ZCWPW2	CCDS23976.1|Mm103|chr10	Vmn2r81	CCDS48543.1|Mm103|chr10	Slc16a10
	CCDS7488.1|Hs105|chr10	CHUK	CCDS33754.1|Hs105|chr3	DALRD3	CCDS23997.1|Mm103|chr10	R3hdm4	CCDS48574.1|Mm103|chr10	Npffr1
	CCDS7538.1|Hs105|chr10	ARL3	CCDS33770.2|Hs105|chr3	CCDC66	CCDS24030.1|Mm103|chr10	Mknk2	CCDS48584.1|Mm103|chr10	Mypn
	CCDS7542.2|Hs105|chr10	C10orf32	CCDS33771.1|Hs105|chr3	DNAH12	CCDS24078.1|Mm103|chr10	Appl2	CCDS48592.1|Mm103|chr10	Fam13c
	CCDS7544.1|Hs105|chr10	NT5C2	CCDS33785.1|Hs105|chr3	FOXP1	CCDS24093.1|Mm103|chr10	Prdm4	CCDS48616.1|Mm103|chr10	Vmn2r80
	CCDS7547.1|Hs105|chr10	TAF5	CCDS33792.1|Hs105|chr3	CADM2	CCDS24098.1|Mm103|chr10	BC030307	CCDS48643.1|Mm103|chr10	Pip5k1c
	CCDS7548.1|Hs105|chr10	USMG5	CCDS33798.1|Hs105|chr3	OR5H14	CCDS24102.1|Mm103|chr10	Pah	CCDS48644.1|Mm103|chr10	Celf5
	CCDS7553.1|Hs105|chr10	SLK	CCDS33800.1|Hs105|chr3	OR5H6	CCDS24114.1|Mm103|chr10	Ano4	CCDS48664.1|Mm103|chr10	Ccdc53
	CCDS7563.1|Hs105|chr10	MXI1	CCDS33801.1|Hs105|chr3	OR5H2	CCDS24115.1|Mm103|chr10	Gas2l3	CCDS48670.1|Mm103|chr10	Cdk17
	CCDS7564.2|Hs105|chr10	MXI1	CCDS33824.1|Hs105|chr3	C3orf17	CCDS24159.1|Mm103|chr10	Acss3	CCDS48677.1|Mm103|chr10	Ube2n
	CCDS7565.1|Hs105|chr10	SMNDC1	CCDS33840.1|Hs105|chr3	ALG1L	CCDS24160.1|Mm103|chr10	Lin7a	CCDS48686.1|Mm103|chr10	Lrriq1
	CCDS7576.1|Hs105|chr10	TCF7L2	CCDS33842.1|Hs105|chr3	SLC41A3	CCDS24171.1|Mm103|chr10	Glipr1l2	CCDS48687.1|Mm103|chr10	Lrriq1
	CCDS7580.1|Hs105|chr10	CASP7	CCDS33843.1|Hs105|chr3	SLC41A3	CCDS24176.1|Mm103|chr10	Tbc1d15	CCDS48689.1|Mm103|chr10	Bbs10
	CCDS7581.1|Hs105|chr10	CASP7	CCDS33911.1|Hs105|chr3	RTP2	CCDS24219.1|Mm103|chr10	Lrig3	CCDS48691.1|Mm103|chr10	Glipr1l1
	CCDS7593.1|Hs105|chr10	GFRA1	CCDS33930.1|Hs105|chr3	RPL35A	CCDS24222.1|Mm103|chr10	Tsfm	CCDS48731.1|Mm103|chr10	Olfr765
	CCDS7620.2|Hs105|chr10	FGFR2	CCDS33998.1|Hs105|chr4	STATH	CCDS24235.1|Mm103|chr10	Mbd6	CCDS48735.1|Mm103|chr10	Tespa1
	CCDS7630.1|Hs105|chr10	HTRA1	CCDS34022.1|Hs105|chr4	RASGEF1B	CCDS24236.1|Mm103|chr10	Ddit3	CCDS48758.1|Mm103|chr11	Bcl11a
	CCDS7642.1|Hs105|chr10	ZRANB1	CCDS34031.1|Hs105|chr4	EIF4E	CCDS24241.1|Mm103|chr10	R3hdm2	CCDS48759.1|Mm103|chr11	Bcl11a
	CCDS7643.1|Hs105|chr10	CTBP2	CCDS34032.1|Hs105|chr4	ADH4	CCDS24245.1|Mm103|chr10	Lrp1	CCDS48761.1|Mm103|chr11	Efemp1
	CCDS7644.1|Hs105|chr10	CTBP2	CCDS34033.1|Hs105|chr4	ADH1B	CCDS24248.1|Mm103|chr10	Tac2	CCDS48771.1|Mm103|chr11	Pttg1
	CCDS7649.1|Hs105|chr10	BCCIP	CCDS34034.1|Hs105|chr4	ADH7	CCDS24261.1|Mm103|chr10	Rbms2	CCDS48789.1|Mm103|chr11	Cdkl3
	CCDS7650.1|Hs105|chr10	BCCIP	CCDS34074.1|Hs105|chr4	POU4F2	CCDS24262.1|Mm103|chr10	Rbms2	CCDS48794.1|Mm103|chr11	Sept8
	CCDS7657.1|Hs105|chr10	PTPRE	CCDS34083.1|Hs105|chr4	PLRG1	CCDS24285.1|Mm103|chr10	Suox	CCDS48890.1|Mm103|chr11	Tmem92
	CCDS7658.1|Hs105|chr10	PTPRE	CCDS34095.1|Hs105|chr4	SPOCK3	CCDS24301.1|Mm103|chr10	Mettl7b	CCDS49014.1|Mm103|chr11	Ptchd3
	CCDS7686.1|Hs105|chr10	CYP2E1	CCDS34100.1|Hs105|chr4	CLCN3	CCDS24309.1|Mm103|chr10	Olfr772	CCDS49038.1|Mm103|chr12	Grhl1
	CCDS7688.1|Hs105|chr11	ODF3	CCDS34116.1|Hs105|chr4	SNX25	CCDS24310.1|Mm103|chr10	Olfr773	CCDS49048.1|Mm103|chr12	Efcab10
	CCDS7691.1|Hs105|chr11	SIRT3	CCDS34131.1|Hs105|chr5	C5orf38	CCDS24311.1|Mm103|chr10	Olfr776	CCDS49056.1|Mm103|chr12	Nrcam
	CCDS7695.1|Hs105|chr11	PKP3	CCDS34139.1|Hs105|chr5	ZFR	CCDS24316.1|Mm103|chr10	Olfr784	CCDS49057.1|Mm103|chr12	Nrcam
	CCDS7713.1|Hs105|chr11	PDDC1	CCDS34145.1|Hs105|chr5	LMBRD2	CCDS24317.1|Mm103|chr10	Olfr786	CCDS49061.1|Mm103|chr12	G2e3
	CCDS7714.1|Hs105|chr11	CEND1	CCDS34147.1|Hs105|chr5	WDR70	CCDS24318.1|Mm103|chr10	Olfr787	CCDS49062.1|Mm103|chr12	G2e3
	CCDS7723.1|Hs105|chr11	TOLLIP	CCDS34183.1|Hs105|chr5	GTF2H2	CCDS24319.1|Mm103|chr10	Olfr788	CCDS49072.1|Mm103|chr12	Fbxo33
	CCDS7739.1|Hs105|chr11	SLC22A18AS	CCDS34196.1|Hs105|chr5	ATP6AP1L	CCDS24320.1|Mm103|chr10	Olfr790	CCDS49083.1|Mm103|chr12	Dact1
	CCDS7741.1|Hs105|chr11	PHLDA2	CCDS34210.1|Hs105|chr5	DCP2	CCDS24328.1|Mm103|chr10	Olfr801	CCDS49108.1|Mm103|chr12	Numb
	CCDS7773.1|Hs105|chr11	OR10A5	CCDS34216.1|Hs105|chr5	DTWD2	CCDS24329.1|Mm103|chr10	Olfr802	CCDS49186.1|Mm103|chr12	Kif26a
	CCDS7782.1|Hs105|chr11	OR5P2	CCDS34226.1|Hs105|chr5	FNIP1	CCDS24332.1|Mm103|chr10	Olfr805	CCDS49200.1|Mm103|chr12	Tmem196
	CCDS7797.2|Hs105|chr11	SCUBE2	CCDS34227.1|Hs105|chr5	FNIP1	CCDS24337.1|Mm103|chr10	Olfr810	CCDS49209.1|Mm103|chr13	Pgbd1
	CCDS7803.1|Hs105|chr11	RNF141	CCDS34264.1|Hs105|chr5	PLAC8L1	CCDS24338.1|Mm103|chr10	Olfr811	CCDS49210.1|Mm103|chr13	Pgbd1
	CCDS7817.1|Hs105|chr11	PDE3B	CCDS34273.2|Hs105|chr5	HTR4	CCDS24340.1|Mm103|chr10	Olfr813	CCDS49247.1|Mm103|chr13	Nedd9
	CCDS7822.1|Hs105|chr11	C11orf58	CCDS34305.1|Hs105|chr5	FAM153A	CCDS24341.1|Mm103|chr10	Olfr814	CCDS49291.1|Mm103|chr13	Ctsj
	CCDS7823.1|Hs105|chr11	RPS13	CCDS34338.1|Hs105|chr6	GCNT2	CCDS24342.1|Mm103|chr10	Olfr815	CCDS49297.1|Mm103|chr13	Zfp712
	CCDS7831.1|Hs105|chr11	MRGPRX4	CCDS34343.1|Hs105|chr6	KDM1B	CCDS24343.1|Mm103|chr10	Olfr816	CCDS49304.1|Mm103|chr13	Zfp493
	CCDS7845.1|Hs105|chr11	PTPN5	CCDS34364.1|Hs105|chr6	OR10C1	CCDS24344.1|Mm103|chr10	Olfr818	CCDS49325.1|Mm103|chr13	Atp6ap1l
	CCDS7848.1|Hs105|chr11	CSRP3	CCDS34405.1|Hs105|chr6	C6orf25	CCDS24346.1|Mm103|chr10	Olfr821	CCDS49335.1|Mm103|chr13	Col4a3bp
	CCDS7852.1|Hs105|chr11	HTATIP2	CCDS34462.1|Hs105|chr6	SLC35B2	CCDS24347.1|Mm103|chr10	Olfr822	CCDS49477.1|Mm103|chr14	Ccnb1ip1
	CCDS7856.1|Hs105|chr11	SLC17A6	CCDS34470.1|Hs105|chr6	TDRD6	CCDS24377.1|Mm103|chr11	Sec14l2	CCDS49479.1|Mm103|chr14	Pnp2
	CCDS7868.1|Hs105|chr11	FSHB	CCDS34474.1|Hs105|chr6	DEFB114	CCDS24381.1|Mm103|chr11	Gatsl3	CCDS49513.1|Mm103|chr14	Cdadc1
	CCDS7889.1|Hs105|chr11	NAT10	CCDS34488.1|Hs105|chr6	IRAK1BP1	CCDS24397.1|Mm103|chr11	Rhbdd3	CCDS49514.1|Mm103|chr14	Cdadc1
	CCDS7898.1|Hs105|chr11	PAMR1	CCDS34531.1|Hs105|chr6	KIAA0408	CCDS24423.1|Mm103|chr11	Tbrg4	CCDS49559.1|Mm103|chr14	Mycbp2
	CCDS7900.1|Hs105|chr11	COMMD9	CCDS34536.1|Hs105|chr6	TMEM244	CCDS24431.1|Mm103|chr11	Gm11992	CCDS49571.1|Mm103|chr15	Ccdc152
	CCDS7924.1|Hs105|chr11	CKAP5	CCDS34537.1|Hs105|chr6	L3MBTL3	CCDS24439.1|Mm103|chr11	Ddc	CCDS49587.1|Mm103|chr15	Trio
	CCDS7929.1|Hs105|chr11	NR1H3	CCDS34538.1|Hs105|chr6	L3MBTL3	CCDS24443.1|Mm103|chr11	Egfr	CCDS49607.1|Mm103|chr15	Enpp2
	CCDS7949.1|Hs105|chr11	OR5I1	CCDS34551.1|Hs105|chr6	LATS1	CCDS24445.1|Mm103|chr11	Fbxo48	CCDS49617.1|Mm103|chr15	Gsdmc4
	CCDS7956.1|Hs105|chr11	SLC43A3	CCDS34574.1|Hs105|chr6	THBS2	CCDS24446.1|Mm103|chr11	Plek	CCDS49620.1|Mm103|chr15	Lrrc6
	CCDS7958.1|Hs105|chr11	SLC43A1	CCDS34575.1|Hs105|chr6	C6orf120	CCDS24477.1|Mm103|chr11	1700093K21Rik	CCDS49695.1|Mm103|chr15	Panx2
	CCDS7959.1|Hs105|chr11	TIMM10	CCDS34606.1|Hs105|chr7	TWISTNB	CCDS24499.1|Mm103|chr11	Rtn4	CCDS49753.1|Mm103|chr16	Alg1
	CCDS7967.1|Hs105|chr11	TMX2	CCDS34680.1|Hs105|chr7	SAMD9	CCDS24500.1|Mm103|chr11	Rtn4	CCDS49785.1|Mm103|chr16	Dgcr2
	CCDS7988.1|Hs105|chr11	MS4A12	CCDS34681.1|Hs105|chr7	SAMD9L	CCDS24501.1|Mm103|chr11	Rtn4	CCDS49806.1|Mm103|chr16	Eif4a2
	CCDS8010.1|Hs105|chr11	FEN1	CCDS34701.1|Hs105|chr7	CNPY4	CCDS24502.1|Mm103|chr11	Rtn4	CCDS49816.1|Mm103|chr16	Atp13a4
	CCDS8011.2|Hs105|chr11	FADS1	CCDS34709.1|Hs105|chr7	SRRT	CCDS24503.1|Mm103|chr11	Rtn4	CCDS49836.1|Mm103|chr16	Kalrn
	CCDS8012.1|Hs105|chr11	FADS2	CCDS34711.1|Hs105|chr7	MUC17	CCDS24510.1|Mm103|chr11	Chac2	CCDS49885.1|Mm103|chr16	Cadm2
	CCDS8046.1|Hs105|chr11	HRASLS2	CCDS34740.1|Hs105|chr7	PTPRZ1	CCDS24521.1|Mm103|chr11	Nprl3	CCDS49910.1|Mm103|chr16	Ifnar2
	CCDS8047.1|Hs105|chr11	PLA2G16	CCDS34746.1|Hs105|chr7	FSCN3	CCDS24549.1|Mm103|chr11	Nudcd2	CCDS49918.1|Mm103|chr16	Pigp
	CCDS8049.1|Hs105|chr11	RTN3	CCDS34770.1|Hs105|chr7	ARHGEF35	CCDS24553.1|Mm103|chr11	Gabra1	CCDS49922.1|Mm103|chr16	Brwd1
	CCDS8050.1|Hs105|chr11	RTN3	CCDS34778.1|Hs105|chr7	GIMAP6	CCDS24556.1|Mm103|chr11	Pttg1	CCDS49931.1|Mm103|chr17	Synj2
	CCDS8055.1|Hs105|chr11	OTUB1	CCDS34875.1|Hs105|chr8	RBPMS	CCDS24580.1|Mm103|chr11	BC053393	CCDS49932.1|Mm103|chr17	Synj2
	CCDS8057.1|Hs105|chr11	FLRT1	CCDS34898.1|Hs105|chr8	ASPH	CCDS24609.1|Mm103|chr11	Olfr1388	CCDS49940.1|Mm103|chr17	Tagap1
	CCDS8091.1|Hs105|chr11	CDCA5	CCDS34925.1|Hs105|chr8	INTS8	CCDS24613.1|Mm103|chr11	Olfr1384	CCDS49960.1|Mm103|chr17	9030025P20Rik
	CCDS8099.1|Hs105|chr11	CDC42EP2	CCDS34930.1|Hs105|chr8	SPAG1	CCDS24614.1|Mm103|chr11	Olfr1383	CCDS49962.1|Mm103|chr17	Gm3435
	CCDS8160.1|Hs105|chr11	PPP1CA	CCDS34932.1|Hs105|chr8	RRM2B	CCDS24617.1|Mm103|chr11	Olfr1380	CCDS49966.1|Mm103|chr17	Vmn2r90
	CCDS8161.1|Hs105|chr11	PPP1CA	CCDS34936.1|Hs105|chr8	ENPP2	CCDS24622.1|Mm103|chr11	Gfpt2	CCDS49988.1|Mm103|chr17	Vmn2r110
	CCDS8203.1|Hs105|chr11	RNF121	CCDS34943.1|Hs105|chr8	KCNQ3	CCDS24625.1|Mm103|chr11	Rasgef1c	CCDS50035.1|Mm103|chr17	Ccdc78
	CCDS8209.1|Hs105|chr11	LAMTOR1	CCDS34974.1|Hs105|chr8	C8orf33	CCDS24634.1|Mm103|chr11	Hnrnph1	CCDS50056.1|Mm103|chr17	Hsf2bp
	CCDS8227.1|Hs105|chr11	DNAJB13	CCDS34983.1|Hs105|chr9	ERMP1	CCDS24650.1|Mm103|chr11	BC049762	CCDS50057.1|Mm103|chr17	Brd4
	CCDS8233.1|Hs105|chr11	POLD3	CCDS34989.1|Hs105|chr9	TMEM261	CCDS24651.1|Mm103|chr11	Clk4	CCDS50061.1|Mm103|chr17	Zfp871
	CCDS8236.1|Hs105|chr11	RPS3	CCDS35028.1|Hs105|chr9	ANKRD20A2	CCDS24664.1|Mm103|chr11	Ube2b	CCDS50064.1|Mm103|chr17	Olfr55
	CCDS8251.1|Hs105|chr11	AQP11	CCDS35029.1|Hs105|chr9	ANKRD20A3	CCDS24668.1|Mm103|chr11	Olfr1371	CCDS50065.1|Mm103|chr17	Olfr239
	CCDS8258.1|Hs105|chr11	ALG8	CCDS35041.1|Hs105|chr9	C9orf135	CCDS24671.1|Mm103|chr11	Vdac1	CCDS50111.1|Mm103|chr17	Glyatl3
	CCDS8263.1|Hs105|chr11	C11orf82	CCDS35055.2|Hs105|chr9	C9orf153	CCDS24675.1|Mm103|chr11	Zcchc10	CCDS50181.1|Mm103|chr17	Spast
	CCDS8270.1|Hs105|chr11	CCDC89	CCDS35056.1|Hs105|chr9	ISCA1	CCDS24686.1|Mm103|chr11	Irf1	CCDS50206.1|Mm103|chr17	1700011E24Rik
	CCDS8275.1|Hs105|chr11	C11orf73	CCDS35069.1|Hs105|chr9	PHF2	CCDS24692.1|Mm103|chr11	Csf2	CCDS50218.1|Mm103|chr18	Wac
	CCDS8291.1|Hs105|chr11	SLC36A4	CCDS35082.1|Hs105|chr9	ERP44	CCDS24716.1|Mm103|chr11	Nmur2	CCDS50275.1|Mm103|chr18	Dcp2
	CCDS8308.1|Hs105|chr11	JRKL	CCDS35086.1|Hs105|chr9	SMC2	CCDS24743.1|Mm103|chr11	Olfr316	CCDS50286.1|Mm103|chr18	Dtwd2
	CCDS8309.1|Hs105|chr11	TMEM133	CCDS35114.1|Hs105|chr9	RGS3	CCDS24763.1|Mm103|chr11	Mrpl55	CCDS50361.1|Mm103|chr19	Fam89b
	CCDS8312.1|Hs105|chr11	ANGPTL5	CCDS35183.1|Hs105|chr9	LCN8	CCDS24802.1|Mm103|chr11	Gm16515	CCDS50378.1|Mm103|chr19	Mark2
	CCDS8315.1|Hs105|chr11	BIRC3	CCDS35190.1|Hs105|chrX	CSF2RA	CCDS24804.1|Mm103|chr11	Map2k3	CCDS50380.1|Mm103|chr19	Slc22a27
	CCDS8317.1|Hs105|chr11	MMP7	CCDS35190.1|Hs105|chrY	CSF2RA	CCDS24811.2|Mm103|chr11	Slc47a1	CCDS50415.1|Mm103|chr19	Rnls
	CCDS8319.1|Hs105|chr11	MMP27	CCDS35208.1|Hs105|chrX	ASB9	CCDS24812.1|Mm103|chr11	Rnf112	CCDS50416.1|Mm103|chr19	Rnls
	CCDS8325.1|Hs105|chr11	DCUN1D5	CCDS35250.1|Hs105|chrX	WDR45	CCDS24815.1|Mm103|chr11	B9d1	CCDS50421.1|Mm103|chr19	Gm14446
	CCDS8333.1|Hs105|chr11	GRIA4	CCDS35305.2|Hs105|chrX	FAM104B	CCDS24828.1|Mm103|chr11	Fam211a	CCDS50422.1|Mm103|chr19	Gm14446
	CCDS8349.1|Hs105|chr11	PPP2R1B	CCDS35308.1|Hs105|chrX	FOXR2	CCDS24837.1|Mm103|chr11	Pmp22	CCDS50427.1|Mm103|chr19	March5
	CCDS8351.1|Hs105|chr11	CRYAB	CCDS35320.1|Hs105|chrX	AWAT2	CCDS24845.1|Mm103|chr11	Zkscan6	CCDS50443.1|Mm103|chr19	Cutc
	CCDS8359.1|Hs105|chr11	PTS	CCDS35337.1|Hs105|chrX	KIAA2022	CCDS24856.1|Mm103|chr11	Myh4	CCDS50447.1|Mm103|chr19	Sfxn3
	CCDS8363.1|Hs105|chr11	ZW10	CCDS35341.1|Hs105|chrX	CYLC1	CCDS24866.1|Mm103|chr11	Pik3r6	CCDS50448.1|Mm103|chr19	Sfxn3
	CCDS8396.1|Hs105|chr11	UBE4A	CCDS35348.1|Hs105|chrX	ZMAT1	CCDS24869.1|Mm103|chr11	Myh10	CCDS50466.1|Mm103|chr19	Ccdc147
	CCDS8406.1|Hs105|chr11	RPS25	CCDS35356.1|Hs105|chrX	TCEAL5	CCDS24874.1|Mm103|chr11	Slc25a35	CCDS50471.1|Mm103|chr19	Tcf7l2
	CCDS8407.1|Hs105|chr11	TRAPPC4	CCDS35358.1|Hs105|chrX	TCEAL1	CCDS24901.1|Mm103|chr11	Fxr2	CCDS50474.1|Mm103|chr19	Tcf7l2
	CCDS8428.1|Hs105|chr11	TRIM29	CCDS35400.1|Hs105|chrX	CT55	CCDS24903.1|Mm103|chr11	Mpdu1	CCDS50485.1|Mm103|chr2	Acbd7
	CCDS8434.1|Hs105|chr11	TECTA	CCDS35404.1|Hs105|chrX	CT45A3	CCDS24908.1|Mm103|chr11	Slc35g3	CCDS50486.1|Mm103|chr2	Dclre1c
	CCDS8435.1|Hs105|chr11	SC5D	CCDS35405.1|Hs105|chrX	CT45A4	CCDS24921.1|Mm103|chr11	Neurl4	CCDS50504.1|Mm103|chr2	Ptpla
	CCDS8442.1|Hs105|chr11	SCN3B	CCDS35406.1|Hs105|chrX	CT45A5	CCDS24923.1|Mm103|chr11	Eif5a	CCDS50580.1|Mm103|chr2	Crb2
	CCDS8447.1|Hs105|chr11	PANX3	CCDS35407.1|Hs105|chrX	CT45A6	CCDS24935.1|Mm103|chr11	Mgl2	CCDS50584.1|Mm103|chr2	Neb
	CCDS8449.1|Hs105|chr11	SIAE	CCDS35420.1|Hs105|chrX	UBE2NL	CCDS24939.1|Mm103|chr11	Bcl6b	CCDS50607.1|Mm103|chr2	Chn1
	CCDS8458.1|Hs105|chr11	STT3A	CCDS35473.1|Hs105|chrY	CDY2B	CCDS24953.1|Mm103|chr11	Pld2	CCDS50608.1|Mm103|chr2	Chn1
	CCDS8459.1|Hs105|chr11	CHEK1	CCDS35487.1|Hs105|chrY	CDY1B	CCDS24956.1|Mm103|chr11	Chrne	CCDS50609.1|Mm103|chr2	Lnp
	CCDS8470.1|Hs105|chr11	FAM118B	CCDS35493.1|Hs105|chr4	MAP9	CCDS24961.1|Mm103|chr11	Eno3	CCDS50610.1|Mm103|chr2	Hnrnpa3
	CCDS8482.1|Hs105|chr11	TMEM45B	CCDS41254.1|Hs105|chr1	PRAMEF12	CCDS24968.1|Mm103|chr11	Rabep1	CCDS50621.1|Mm103|chr2	Ctnnd1
	CCDS8483.1|Hs105|chr11	NFRKB	CCDS41329.1|Hs105|chr1	STIL	CCDS24979.1|Mm103|chr11	4933427D14Rik	CCDS50622.1|Mm103|chr2	Ctnnd1
	CCDS8484.1|Hs105|chr11	PRDM10	CCDS41355.1|Hs105|chr1	CLCA4	CCDS24981.1|Mm103|chr11	Med31	CCDS50623.1|Mm103|chr2	Ctnnd1
	CCDS8485.1|Hs105|chr11	PRDM10	CCDS41358.1|Hs105|chr1	DPH5	CCDS25003.1|Mm103|chr11	Trpv1	CCDS50669.1|Mm103|chr2	Eif2ak4
	CCDS8489.1|Hs105|chr11	C11orf44	CCDS41359.1|Hs105|chr1	DPH5	CCDS25031.1|Mm103|chr11	Olfr412	CCDS50673.1|Mm103|chr2	Rtf1
	CCDS8510.1|Hs105|chr12	WNT5B	CCDS41405.1|Hs105|chr1	ATP8B2	CCDS25041.1|Mm103|chr11	Ovca2	CCDS50686.1|Mm103|chr2	Casc4
	CCDS8512.1|Hs105|chr12	FKBP4	CCDS41431.1|Hs105|chr1	SDHC	CCDS25083.1|Mm103|chr11	Nufip2	CCDS50701.1|Mm103|chr2	Itpripl1
	CCDS8519.1|Hs105|chr12	TULP3	CCDS41433.1|Hs105|chr1	FCGR3B	CCDS25084.1|Mm103|chr11	Cryba1	CCDS50778.1|Mm103|chr2	Cnbd2
	CCDS8520.1|Hs105|chr12	TSPAN9	CCDS41439.1|Hs105|chr1	PAPPA2	CCDS25085.1|Mm103|chr11	Myo18a	CCDS50848.1|Mm103|chr2	Kcnq2
	CCDS8538.1|Hs105|chr12	NTF3	CCDS41449.1|Hs105|chr1	TROVE2	CCDS25111.1|Mm103|chr11	Ift20	CCDS50932.1|Mm103|chr3	Rapgef2
	CCDS8555.1|Hs105|chr12	ING4	CCDS41489.1|Hs105|chr10	PHYH	CCDS25112.1|Mm103|chr11	Tmem97	CCDS50991.1|Mm103|chr3	Setdb1
	CCDS8566.1|Hs105|chr12	TPI1	CCDS41492.1|Hs105|chr10	TMEM236	CCDS25116.1|Mm103|chr11	Lgals9	CCDS51012.1|Mm103|chr3	Pde4dip
	CCDS8572.1|Hs105|chr12	LPCAT3	CCDS41535.1|Hs105|chr10	STOX1	CCDS25129.1|Mm103|chr11	Rnf135	CCDS51080.1|Mm103|chr3	Mttp
	CCDS8577.1|Hs105|chr12	CD163L1	CCDS41623.1|Hs105|chr11	NUCB2	CCDS25133.1|Mm103|chr11	Psmd11	CCDS51086.1|Mm103|chr3	Clca4
	CCDS8582.1|Hs105|chr12	DPPA3	CCDS41624.1|Hs105|chr11	UEVLD	CCDS25144.1|Mm103|chr11	Tmem132e	CCDS51090.1|Mm103|chr3	Prkacb
	CCDS8596.2|Hs105|chr12	A2ML1	CCDS41665.1|Hs105|chr11	MARK2	CCDS25170.1|Mm103|chr11	Ccl9	CCDS51091.1|Mm103|chr3	Prkacb
	CCDS8604.1|Hs105|chr12	CD69	CCDS41676.1|Hs105|chr11	RBM4	CCDS25203.1|Mm103|chr11	Vmp1	CCDS51092.1|Mm103|chr3	Prkacb
	CCDS8608.1|Hs105|chr12	CLEC12A	CCDS41702.1|Hs105|chr11	TMEM123	CCDS25206.1|Mm103|chr11	Gdpd1	CCDS51110.1|Mm103|chr4	Sdcbp
	CCDS8609.1|Hs105|chr12	CLEC12A	CCDS41706.1|Hs105|chr11	GRIA4	CCDS25207.1|Mm103|chr11	Smg8	CCDS51114.1|Mm103|chr4	Asph
	CCDS8620.1|Hs105|chr12	GABARAPL1	CCDS41711.1|Hs105|chr11	KDELC2	CCDS25220.1|Mm103|chr11	Epx	CCDS51119.1|Mm103|chr4	Esrp1
	CCDS8633.1|Hs105|chr12	TAS2R9	CCDS41723.1|Hs105|chr11	AMICA1	CCDS25248.1|Mm103|chr11	Spag9	CCDS51144.1|Mm103|chr4	Ccl27a
	CCDS8634.1|Hs105|chr12	TAS2R10	CCDS41731.1|Hs105|chr11	TIRAP	CCDS25249.1|Mm103|chr11	Spag9	CCDS51180.1|Mm103|chr4	Epb4.1l4b
	CCDS8639.1|Hs105|chr12	TAS2R20	CCDS41733.1|Hs105|chr11	NTM	CCDS25251.1|Mm103|chr11	Wfikkn2	CCDS51203.1|Mm103|chr4	Zfp618
	CCDS8659.2|Hs105|chr12	GSG1	CCDS41747.1|Hs105|chr12	AICDA	CCDS25256.1|Mm103|chr11	Spata20	CCDS51239.1|Mm103|chr4	Lepr
	CCDS8660.1|Hs105|chr12	EMP1	CCDS41773.1|Hs105|chr12	PPHLN1	CCDS25305.1|Mm103|chr11	Copz2	CCDS51242.1|Mm103|chr4	Gm12794
	CCDS8669.1|Hs105|chr12	MGP	CCDS41793.1|Hs105|chr12	HNRNPA1	CCDS25307.1|Mm103|chr11	Prr15l	CCDS51263.1|Mm103|chr4	Agbl4
	CCDS8671.1|Hs105|chr12	ARHGDIB	CCDS41816.1|Hs105|chr12	LRRIQ1	CCDS25331.1|Mm103|chr11	Rpl23	CCDS51302.1|Mm103|chr4	Map7d1
	CCDS8692.1|Hs105|chr12	KCNJ8	CCDS41823.1|Hs105|chr12	DRAM1	CCDS25337.1|Mm103|chr11	Rpl19	CCDS51304.1|Mm103|chr4	CK137956
	CCDS8696.1|Hs105|chr12	CMAS	CCDS41829.1|Hs105|chr12	CMKLR1	CCDS25353.1|Mm103|chr11	Zpbp2	CCDS51323.1|Mm103|chr4	Aim1l
	CCDS8704.1|Hs105|chr12	IFLTD1	CCDS41833.1|Hs105|chr12	TCTN1	CCDS25354.1|Mm103|chr11	Zpbp2	CCDS51385.1|Mm103|chr4	Slc2a7
	CCDS8711.1|Hs105|chr12	MED21	CCDS41834.1|Hs105|chr12	TCTN1	CCDS25378.1|Mm103|chr11	Krt26	CCDS51411.1|Mm103|chr5	Adam22
	CCDS8714.1|Hs105|chr12	MRPS35	CCDS41835.1|Hs105|chr12	TCTN1	CCDS25421.1|Mm103|chr11	Leprel4	CCDS51459.1|Mm103|chr5	Krtcap3
	CCDS8716.1|Hs105|chr12	CCDC91	CCDS41845.1|Hs105|chr12	CCDC64	CCDS25438.1|Mm103|chr11	Stat5b	CCDS51528.1|Mm103|chr5	Polr2b
	CCDS8718.1|Hs105|chr12	TMTC1	CCDS41914.1|Hs105|chr14	RNASE7	CCDS25441.1|Mm103|chr11	Stat3	CCDS51570.1|Mm103|chr5	Rasgef1b
	CCDS8725.2|Hs105|chr12	KIAA1551	CCDS41946.1|Hs105|chr14	GEMIN2	CCDS25455.1|Mm103|chr11	Cntnap1	CCDS51586.1|Mm103|chr5	1700028K03Rik
	CCDS8732.1|Hs105|chr12	SYT10	CCDS41961.1|Hs105|chr14	DACT1	CCDS25521.1|Mm103|chr11	Gosr2	CCDS51607.1|Mm103|chr5	P2rx2
	CCDS8736.2|Hs105|chr12	SLC2A13	CCDS41969.1|Hs105|chr14	ZFYVE1	CCDS25539.1|Mm103|chr11	Mrc2	CCDS51608.1|Mm103|chr5	P2rx2
	CCDS8752.1|Hs105|chr12	PCED1B	CCDS42007.1|Hs105|chr15	TJP1	CCDS25547.1|Mm103|chr11	Taco1	CCDS51640.1|Mm103|chr5	Tmem116
	CCDS8761.1|Hs105|chr12	ASB8	CCDS42016.1|Hs105|chr15	EIF2AK4	CCDS25562.1|Mm103|chr11	Ddx5	CCDS51641.1|Mm103|chr5	Tmem116
	CCDS8773.1|Hs105|chr12	FKBP11	CCDS42067.1|Hs105|chr15	ST20	CCDS25563.1|Mm103|chr11	Cep95	CCDS51680.1|Mm103|chr5	1700123K08Rik
	CCDS8784.1|Hs105|chr12	TROAP	CCDS42242.1|Hs105|chr17	SCIMP	CCDS25564.1|Mm103|chr11	Smurf2	CCDS51715.1|Mm103|chr6	Sgce
	CCDS8791.1|Hs105|chr12	FAIM2	CCDS42256.1|Hs105|chr17	TNFSF13	CCDS25567.1|Mm103|chr11	Pitpnc1	CCDS51717.1|Mm103|chr6	Sgce
	CCDS8797.2|Hs105|chr12	SMARCD1	CCDS42427.1|Hs105|chr18	ZSCAN30	CCDS25568.1|Mm103|chr11	Psmd12	CCDS51728.1|Mm103|chr6	Hyal6
	CCDS8798.2|Hs105|chr12	SMARCD1	CCDS42626.1|Hs105|chr19	GP6	CCDS25579.1|Mm103|chr11	Amz2	CCDS51761.1|Mm103|chr6	Zfp212
	CCDS8804.1|Hs105|chr12	METTL7A	CCDS42638.1|Hs105|chr19	ZNF134	CCDS25600.2|Mm103|chr11	Fam104a	CCDS51778.1|Mm103|chr6	Chn2
	CCDS8805.1|Hs105|chr12	SLC11A2	CCDS42650.1|Hs105|chr2	KIDINS220	CCDS25617.1|Mm103|chr11	Cd300lh	CCDS51792.1|Mm103|chr6	Vmn1r7
	CCDS8842.1|Hs105|chr12	TENC1	CCDS42656.1|Hs105|chr2	RAD51AP2	CCDS25626.1|Mm103|chr11	Fads6	CCDS51795.1|Mm103|chr6	Vmn1r20
	CCDS8843.1|Hs105|chr12	TENC1	CCDS42705.1|Hs105|chr2	ST3GAL5	CCDS25649.1|Mm103|chr11	Llgl2	CCDS51798.1|Mm103|chr6	Vmn1r31
	CCDS8844.1|Hs105|chr12	TENC1	CCDS42718.1|Hs105|chr2	VWA3B	CCDS25668.1|Mm103|chr11	Sphk1	CCDS51801.1|Mm103|chr6	4930544G11Rik
	CCDS8860.1|Hs105|chr12	MAP3K12	CCDS42734.1|Hs105|chr2	IL36A	CCDS25669.1|Mm103|chr11	Sphk1	CCDS51802.1|Mm103|chr6	Vmn1r34
	CCDS8874.1|Hs105|chr12	SMUG1	CCDS42777.1|Hs105|chr2	ZAK	CCDS25687.1|Mm103|chr11	Tmc6	CCDS51811.1|Mm103|chr6	Tgoln1
	CCDS8883.1|Hs105|chr12	LACRT	CCDS42826.1|Hs105|chr2	PAX3	CCDS25748.1|Mm103|chr11	Mafg	CCDS51845.1|Mm103|chr6	Gm1965
	CCDS8887.2|Hs105|chr12	METTL7B	CCDS42827.1|Hs105|chr2	AP1S3	CCDS25753.1|Mm103|chr11	Lrrc45	CCDS51856.1|Mm103|chr6	Kbtbd8
	CCDS8901.2|Hs105|chr12	SUOX	CCDS42832.1|Hs105|chr2	SP100	CCDS25775.1|Mm103|chr11	Fn3krp	CCDS51857.1|Mm103|chr6	Kbtbd8
	CCDS8928.1|Hs105|chr12	TAC3	CCDS42860.1|Hs105|chr20	DEFB116	CCDS25798.1|Mm103|chr12	1110057K04Rik	CCDS51871.1|Mm103|chr6	Arpc4
	CCDS8932.1|Hs105|chr12	LRP1	CCDS42874.1|Hs105|chr20	PTPRT	CCDS25807.1|Mm103|chr12	Wdr35	CCDS51906.1|Mm103|chr6	1700013D24Rik
	CCDS8937.2|Hs105|chr12	R3HDM2	CCDS42911.1|Hs105|chr21	JAM2	CCDS25811.1|Mm103|chr12	Rdh14	CCDS51934.1|Mm103|chr6	2700089E24Rik
	CCDS8943.1|Hs105|chr12	DDIT3	CCDS42927.1|Hs105|chr21	KCNJ6	CCDS25813.1|Mm103|chr12	Kcns3	CCDS51941.1|Mm103|chr6	Gucy2c
	CCDS8944.1|Hs105|chr12	MBD6	CCDS42952.1|Hs105|chr21	ICOSLG	CCDS25816.1|Mm103|chr12	Vsnl1	CCDS51946.1|Mm103|chr6	Rergl
	CCDS8958.2|Hs105|chr12	TSFM	CCDS43047.1|Hs105|chr3	ARPC4	CCDS25824.1|Mm103|chr12	Pqlc3	CCDS51958.1|Mm103|chr6	Ppfibp1
	CCDS8960.1|Hs105|chr12	LRIG3	CCDS43049.1|Hs105|chr3	PRRT3	CCDS25853.1|Mm103|chr12	Adi1	CCDS51979.1|Mm103|chr7	Zfp628
	CCDS8975.1|Hs105|chr12	IRAK3	CCDS43059.1|Hs105|chr3	DAZL	CCDS25857.1|Mm103|chr12	Tpo	CCDS51990.1|Mm103|chr7	Gm16532
	CCDS8983.1|Hs105|chr12	MDM1	CCDS43099.1|Hs105|chr3	PBRM1	CCDS25869.1|Mm103|chr12	Prkar2b	CCDS52028.1|Mm103|chr7	Bsph2
	CCDS8987.1|Hs105|chr12	CPM	CCDS43131.1|Hs105|chr3	CD200R1L	CCDS25885.1|Mm103|chr12	Ankmy2	CCDS52131.1|Mm103|chr7	Vmn1r168
	CCDS8992.2|Hs105|chr12	BEST3	CCDS43133.1|Hs105|chr3	KIAA2018	CCDS25897.1|Mm103|chr12	Dnajb9	CCDS52148.1|Mm103|chr7	Megf8
	CCDS8999.1|Hs105|chr12	TSPAN8	CCDS43138.1|Hs105|chr3	CD86	CCDS25901.1|Mm103|chr12	Coch	CCDS52210.1|Mm103|chr7	Vmn2r57
	CCDS9021.1|Hs105|chr12	LIN7A	CCDS43157.1|Hs105|chr3	ZBTB38	CCDS25913.1|Mm103|chr12	Fam177a	CCDS52215.1|Mm103|chr7	Vmn2r60
	CCDS9022.1|Hs105|chr12	ACSS3	CCDS43215.1|Hs105|chr4	KCNIP4	CCDS25920.1|Mm103|chr12	Mbip	CCDS52219.1|Mm103|chr7	Vmn2r62
	CCDS9032.1|Hs105|chr12	TMTC3	CCDS43216.1|Hs105|chr4	KCNIP4	CCDS25941.1|Mm103|chr12	Fancm	CCDS52220.1|Mm103|chr7	Vmn2r63
	CCDS9055.1|Hs105|chr12	SNRPF	CCDS43217.1|Hs105|chr4	KCNIP4	CCDS25950.1|Mm103|chr12	Klhdc2	CCDS52248.1|Mm103|chr7	Plekha4
	CCDS9057.1|Hs105|chr12	AMDHD1	CCDS43255.1|Hs105|chr4	ADH6	CCDS25951.1|Mm103|chr12	Nemf	CCDS52250.1|Mm103|chr7	Ush1c
	CCDS9069.1|Hs105|chr12	APAF1	CCDS43257.1|Hs105|chr4	GSTCD	CCDS25960.1|Mm103|chr12	Actr10	CCDS52266.1|Mm103|chr7	Tjp1
	CCDS9070.1|Hs105|chr12	APAF1	CCDS43259.1|Hs105|chr4	COL25A1	CCDS25999.1|Mm103|chr12	Fut8	CCDS52295.1|Mm103|chr7	Vmn2r73
	CCDS9075.1|Hs105|chr12	DEPDC4	CCDS43270.1|Hs105|chr4	NAA15	CCDS26002.1|Mm103|chr12	Atp6v1d	CCDS52298.1|Mm103|chr7	Vmn2r76
	CCDS9079.1|Hs105|chr12	GAS2L3	CCDS43274.1|Hs105|chr4	GRIA2	CCDS26004.1|Mm103|chr12	Plek2	CCDS52311.1|Mm103|chr7	Pcf11
	CCDS9084.1|Hs105|chr12	MYBPC1	CCDS43275.1|Hs105|chr4	GRIA2	CCDS26009.1|Mm103|chr12	Rdh12	CCDS52345.1|Mm103|chr7	Trim30b
	CCDS9085.1|Hs105|chr12	MYBPC1	CCDS43277.1|Hs105|chr4	RAPGEF2	CCDS26013.1|Mm103|chr12	Dcaf5	CCDS52378.1|Mm103|chr7	Pdilt
	CCDS9098.1|Hs105|chr12	NFYB	CCDS43317.1|Hs105|chr5	SNX18	CCDS26015.1|Mm103|chr12	Ccdc177	CCDS52419.1|Mm103|chr7	Fam196a
	CCDS9099.1|Hs105|chr12	CHST11	CCDS43325.1|Hs105|chr5	GTF2H2C	CCDS26016.1|Mm103|chr12	4933426M11Rik	CCDS52483.1|Mm103|chr8	Mcf2l
	CCDS9101.1|Hs105|chr12	APPL2	CCDS43326.1|Hs105|chr5	SERF1B	CCDS26042.1|Mm103|chr12	Zfp410	CCDS52518.1|Mm103|chr8	Nek5
	CCDS9105.1|Hs105|chr12	POLR3B	CCDS43329.1|Hs105|chr5	TNPO1	CCDS26044.1|Mm103|chr12	Coq6	CCDS52551.1|Mm103|chr8	Wdr17
	CCDS9106.1|Hs105|chr12	RFX4	CCDS43351.1|Hs105|chr5	MCC	CCDS26047.1|Mm103|chr12	Abcd4	CCDS52552.1|Mm103|chr8	Galnt7
	CCDS9108.1|Hs105|chr12	RFX4	CCDS43367.1|Hs105|chr5	PKD2L2	CCDS26055.1|Mm103|chr12	Acyp1	CCDS52555.1|Mm103|chr8	Clcn3
	CCDS9111.1|Hs105|chr12	MTERFD3	CCDS43376.1|Hs105|chr5	HMHB1	CCDS26067.1|Mm103|chr12	Angel1	CCDS52562.1|Mm103|chr8	Naf1
	CCDS9115.1|Hs105|chr12	PRDM4	CCDS43384.1|Hs105|chr5	FBXO38	CCDS26104.1|Mm103|chr12	Efcab11	CCDS52732.1|Mm103|chr9	Zfp266
	CCDS9118.1|Hs105|chr12	ISCU	CCDS43401.2|Hs105|chr5	FAM153B	CCDS26112.1|Mm103|chr12	Catsperb	CCDS52748.1|Mm103|chr9	Aplp2
	CCDS9123.2|Hs105|chr12	USP30	CCDS43425.1|Hs105|chr6	TMEM170B	CCDS26115.1|Mm103|chr12	Atxn3	CCDS52749.1|Mm103|chr9	Aplp2
	CCDS9140.1|Hs105|chr12	ANKRD13A	CCDS43470.1|Hs105|chr6	SLC25A27	CCDS26138.1|Mm103|chr12	Serpina1b	CCDS52766.1|Mm103|chr9	Gm5615
	CCDS9141.1|Hs105|chr12	C12orf76	CCDS43542.1|Hs105|chr7	IQCE	CCDS26139.1|Mm103|chr12	Serpina1d	CCDS52767.1|Mm103|chr9	Gm17689
	CCDS9147.1|Hs105|chr12	GPN3	CCDS43550.1|Hs105|chr7	KDELR2	CCDS26140.1|Mm103|chr12	Serpina1a	CCDS52772.1|Mm103|chr9	Olfr902
	CCDS9150.1|Hs105|chr12	PPP1CC	CCDS43562.1|Hs105|chr7	CREB5	CCDS26141.1|Mm103|chr12	Serpina1c	CCDS52778.1|Mm103|chr9	Ccdc153
	CCDS9155.1|Hs105|chr12	ALDH2	CCDS43563.1|Hs105|chr7	CREB5	CCDS26142.1|Mm103|chr12	Serpina1e	CCDS52834.1|Mm103|chr9	Dennd4a
	CCDS9166.1|Hs105|chr12	RITA1	CCDS43608.1|Hs105|chr7	ADAM22	CCDS26152.1|Mm103|chr12	Serpina3n	CCDS52866.1|Mm103|chr9	Gm10639
	CCDS9167.1|Hs105|chr12	IQCD	CCDS43609.1|Hs105|chr7	ADAM22	CCDS26165.1|Mm103|chr12	Slc25a47	CCDS52867.1|Mm103|chr9	Omt2a
	CCDS9197.1|Hs105|chr12	COX6A1	CCDS43614.1|Hs105|chr7	GTPBP10	CCDS26200.1|Mm103|chr12	Jag2	CCDS52868.1|Mm103|chr9	Omt2a
	CCDS9246.1|Hs105|chr12	SBNO1	CCDS43671.1|Hs105|chr7	OR2A2	CCDS26209.1|Mm103|chr12	Zfp386	CCDS52869.1|Mm103|chr9	Omt2b
	CCDS9254.1|Hs105|chr12	ATP6V0A2	CCDS43725.1|Hs105|chr8	GNRH1	CCDS26212.1|Mm103|chr12	Ncapg2	CCDS52871.1|Mm103|chr9	Irak1bp1
	CCDS9270.1|Hs105|chr12	STX2	CCDS43749.1|Hs105|chr8	HEY1	CCDS26214.1|Mm103|chr13	Calml3	CCDS52879.1|Mm103|chr9	4922501C03Rik
	CCDS9285.1|Hs105|chr13	TPTE2	CCDS43762.1|Hs105|chr8	ENY2	CCDS26232.1|Mm103|chr13	Wdr37	CCDS52888.1|Mm103|chr9	Chst2
	CCDS9303.1|Hs105|chr13	MIPEP	CCDS43785.2|Hs105|chr9	SPATA6L	CCDS26244.1|Mm103|chr13	Nid1	CCDS52891.1|Mm103|chr9	Gk5
	CCDS9305.1|Hs105|chr13	SPATA13	CCDS43828.1|Hs105|chr9	ANKRD20A4	CCDS26248.1|Mm103|chr13	Ggps1	CCDS52914.1|Mm103|chr9	Grm2
	CCDS9308.2|Hs105|chr13	RNF17	CCDS43860.1|Hs105|chr9	EPB41L4B	CCDS26267.1|Mm103|chr13	Olfr1370	CCDS53071.1|Mm103|chrX	1700013H16Rik
	CCDS9320.1|Hs105|chr13	RPL21	CCDS43863.1|Hs105|chr9	C9orf84	CCDS26281.1|Mm103|chr13	Olfr1364	CCDS53117.1|Mm103|chrX	4930468A15Rik
	CCDS9335.1|Hs105|chr13	HMGB1	CCDS43869.1|Hs105|chr9	RGS3	CCDS26286.1|Mm103|chr13	Olfr1359	CCDS53123.1|Mm103|chrX	4930595M18Rik
	CCDS9339.1|Hs105|chr13	TEX26	CCDS43896.1|Hs105|chr9	CEL	CCDS26297.1|Mm103|chr13	Hist1h2an	CCDS53130.1|Mm103|chrX	Gm44
	CCDS9347.1|Hs105|chr13	KL	CCDS43908.1|Hs105|chr9	LCNL1	CCDS26301.1|Mm103|chr13	Hist1h2ap	CCDS53131.1|Mm103|chrX	Gm5072
	CCDS9356.1|Hs105|chr13	SPG20	CCDS43927.1|Hs105|chrX	MAGEB16	CCDS26302.1|Mm103|chr13	Zfp184	CCDS53166.1|Mm103|chrX	C77370
	CCDS9357.1|Hs105|chr13	CCNA1	CCDS43955.2|Hs105|chrX	XAGE1C	CCDS26307.1|Mm103|chr13	Hist1h2ag	CCDS53192.1|Mm103|chrX	Arxes1
	CCDS9375.1|Hs105|chr13	WBP4	CCDS43956.2|Hs105|chrX	XAGE1D	CCDS26309.1|Mm103|chr13	Vmn1r188	CCDS53193.1|Mm103|chrX	Tceal7
	CCDS9378.1|Hs105|chr13	MTRF1	CCDS43975.1|Hs105|chrX	TBX22	CCDS26310.1|Mm103|chr13	Vmn1r189	CCDS53203.1|Mm103|chrX	Morc4
	CCDS9383.1|Hs105|chr13	AKAP11	CCDS43990.1|Hs105|chrX	STAG2	CCDS26318.1|Mm103|chr13	Vmn1r200	CCDS53242.1|Mm103|chrX	Fancb
	CCDS9391.1|Hs105|chr13	LACC1	CCDS44002.1|Hs105|chrX	CT45A2	CCDS26323.1|Mm103|chr13	Vmn1r206	CCDS56640.1|Mm103|chr1	Col6a3
	CCDS9392.1|Hs105|chr13	TSC22D1	CCDS44108.1|Hs105|chr1	C1orf94	CCDS26334.1|Mm103|chr13	Vmn1r219	CCDS56657.1|Mm103|chr1	Cd84
	CCDS9398.1|Hs105|chr13	COG3	CCDS44132.1|Hs105|chr1	IPP	CCDS26336.1|Mm103|chr13	Vmn1r222	CCDS56676.1|Mm103|chr10	1700052N19Rik
	CCDS9404.1|Hs105|chr13	ESD	CCDS44137.1|Hs105|chr1	AGBL4	CCDS26339.1|Mm103|chr13	Btn1a1	CCDS56688.1|Mm103|chr10	Ipcef1
	CCDS9424.1|Hs105|chr13	KCNRG	CCDS44169.1|Hs105|chr1	SYDE2	CCDS26348.1|Mm103|chr13	Hist1h2ae	CCDS56699.1|Mm103|chr10	Rfpl4b
	CCDS9435.1|Hs105|chr13	CKAP2	CCDS44217.1|Hs105|chr1	SETDB1	CCDS26351.1|Mm103|chr13	Hist1h2ad	CCDS56709.1|Mm103|chr10	Fam13c
	CCDS9446.1|Hs105|chr13	BORA	CCDS44222.2|Hs105|chr1	POGZ	CCDS26356.1|Mm103|chr13	Hist1h2ac	CCDS56711.1|Mm103|chr10	Pcdh15
	CCDS9447.1|Hs105|chr13	DIS3	CCDS44271.1|Hs105|chr1	RGS4	CCDS26362.1|Mm103|chr13	Hist1h3c	CCDS56738.1|Mm103|chr10	Gm1553
	CCDS9453.1|Hs105|chr13	UCHL3	CCDS44290.1|Hs105|chr1	C1orf53	CCDS26370.1|Mm103|chr13	Trim38	CCDS56757.1|Mm103|chr11	Nf2
	CCDS9458.1|Hs105|chr13	SCEL	CCDS44310.1|Hs105|chr1	CR1L	CCDS26377.2|Mm103|chr13	Fam65b	CCDS56777.1|Mm103|chr11	Jmjd4
	CCDS9459.1|Hs105|chr13	SCEL	CCDS44315.1|Hs105|chr1	VASH2	CCDS26378.1|Mm103|chr13	Gmnn	CCDS56890.1|Mm103|chr13	Rslcan18
	CCDS9463.1|Hs105|chr13	SPRY2	CCDS44316.1|Hs105|chr1	VASH2	CCDS26386.2|Mm103|chr13	Dcdc2a	CCDS56958.1|Mm103|chr14	Ppp1r3e
	CCDS9484.1|Hs105|chr13	MBNL2	CCDS44390.1|Hs105|chr10	OGDHL	CCDS26403.1|Mm103|chr13	Prl7a1	CCDS56966.1|Mm103|chr14	Nuggc
	CCDS9485.1|Hs105|chr13	RAP2A	CCDS44391.1|Hs105|chr10	OGDHL	CCDS26404.1|Mm103|chr13	Prl7a2	CCDS56972.1|Mm103|chr14	Tdrd3
	CCDS9496.2|Hs105|chr13	PCCA	CCDS44398.1|Hs105|chr10	ASAH2	CCDS26410.1|Mm103|chr13	Prl5a1	CCDS57039.1|Mm103|chr16	Cryzl1
	CCDS9500.1|Hs105|chr13	FGF14	CCDS44406.1|Hs105|chr10	FAM13C	CCDS26420.1|Mm103|chr13	Exoc2	CCDS57082.1|Mm103|chr17	Olfr115
	CCDS9501.1|Hs105|chr13	FGF14	CCDS44411.1|Hs105|chr10	REEP3	CCDS26421.1|Mm103|chr13	Hus1b	CCDS57183.1|Mm103|chr2	Casc4
	CCDS9511.1|Hs105|chr13	COL4A1	CCDS44418.1|Hs105|chr10	STOX1	CCDS26428.1|Mm103|chr13	Serpinb1a	CCDS57184.1|Mm103|chr2	Casc4
	CCDS9546.1|Hs105|chr14	TTC5	CCDS44449.1|Hs105|chr10	SH2D4B	CCDS26429.1|Mm103|chr13	Serpinb1c	CCDS57255.1|Mm103|chr3	4930432M17Rik
	CCDS9548.1|Hs105|chr14	TEP1	CCDS44458.1|Hs105|chr10	RPP30	CCDS26430.1|Mm103|chr13	Serpinb6b	CCDS57259.1|Mm103|chr3	Syde2
	CCDS9575.1|Hs105|chr14	MRPL52	CCDS44501.1|Hs105|chr10	SYCE1	CCDS26431.1|Mm103|chr13	Serpinb9	CCDS57268.1|Mm103|chr4	Gm20878
	CCDS9583.1|Hs105|chr14	C14orf93	CCDS44512.1|Hs105|chr11	AP2A2	CCDS26432.1|Mm103|chr13	Serpinb9b	CCDS57271.1|Mm103|chr4	Gm13308
	CCDS9595.1|Hs105|chr14	EFS	CCDS44549.1|Hs105|chr11	LDHA	CCDS26433.1|Mm103|chr13	Serpinb1b	CCDS57273.1|Mm103|chr4	Gm21586
	CCDS9596.1|Hs105|chr14	EFS	CCDS44561.1|Hs105|chr11	WT1	CCDS26434.1|Mm103|chr13	Serpinb9d	CCDS57298.1|Mm103|chr4	Tmem54
	CCDS9606.2|Hs105|chr14	DHRS4L2	CCDS44562.1|Hs105|chr11	WT1	CCDS26435.1|Mm103|chr13	Serpinb9e	CCDS57324.1|Mm103|chr5	Dbf4
	CCDS9628.1|Hs105|chr14	RIPK3	CCDS44564.1|Hs105|chr11	CSTF3	CCDS26436.1|Mm103|chr13	Serpinb9f	CCDS57393.1|Mm103|chr5	Tsc22d4
	CCDS9635.1|Hs105|chr14	NOVA1	CCDS44604.1|Hs105|chr11	CTNND1	CCDS26438.1|Mm103|chr13	Serpinb9g	CCDS57417.1|Mm103|chr6	Ssmem1
	CCDS9640.1|Hs105|chr14	COCH	CCDS44605.1|Hs105|chr11	CTNND1	CCDS26451.2|Mm103|chr13	Rpp40	CCDS57438.1|Mm103|chr6	Vmn1r41
	CCDS9647.2|Hs105|chr14	SPTSSA	CCDS44606.1|Hs105|chr11	CTNND1	CCDS26461.1|Mm103|chr13	Riok1	CCDS57452.1|Mm103|chr6	Clec1b
	CCDS9648.1|Hs105|chr14	SNX6	CCDS44607.1|Hs105|chr11	CTNND1	CCDS26486.1|Mm103|chr13	Nup153	CCDS57456.1|Mm103|chr6	Klrd1
	CCDS9653.2|Hs105|chr14	FAM177A1	CCDS44608.1|Hs105|chr11	CTNND1	CCDS26499.1|Mm103|chr13	Fgd3	CCDS57474.1|Mm103|chr7	Fam71e2
	CCDS9654.1|Hs105|chr14	PPP2R3C	CCDS44609.1|Hs105|chr11	CTNND1	CCDS26503.1|Mm103|chr13	Aspn	CCDS57483.1|Mm103|chr7	Vmn2r42
	CCDS9658.1|Hs105|chr14	MBIP	CCDS44689.1|Hs105|chr11	PCF11	CCDS26518.1|Mm103|chr13	Auh	CCDS57544.1|Mm103|chr7	Gm9268
	CCDS9667.1|Hs105|chr14	CLEC14A	CCDS44713.1|Hs105|chr11	KDM4E	CCDS26540.1|Mm103|chr13	Fgfr4	CCDS57560.1|Mm103|chr7	Olfr301
	CCDS9684.1|Hs105|chr14	MIS18BP1	CCDS44730.1|Hs105|chr11	PIH1D2	CCDS26547.1|Mm103|chr13	Pdlim7	CCDS57561.1|Mm103|chr7	Ccdc83
	CCDS9694.1|Hs105|chr14	NEMF	CCDS44734.1|Hs105|chr11	ANKK1	CCDS26558.1|Mm103|chr13	Tifab	CCDS57590.1|Mm103|chr7	D7Ertd443e
	CCDS9697.1|Hs105|chr14	SOS2	CCDS44773.1|Hs105|chr11	APLP2	CCDS26561.1|Mm103|chr13	Slc25a48	CCDS57591.1|Mm103|chr7	D7Ertd443e
	CCDS9702.1|Hs105|chr14	ABHD12B	CCDS44774.1|Hs105|chr11	APLP2	CCDS26562.1|Mm103|chr13	Il9	CCDS57622.1|Mm103|chr8	Spock3
	CCDS9730.1|Hs105|chr14	C14orf105	CCDS44775.1|Hs105|chr11	APLP2	CCDS26565.1|Mm103|chr13	Smad5	CCDS57641.1|Mm103|chr8	Lrrc29
	CCDS9745.1|Hs105|chr14	PPM1A	CCDS44777.1|Hs105|chr11	NTM	CCDS26569.1|Mm103|chr13	Ubqln1	CCDS57646.1|Mm103|chr8	Pkd1l2
	CCDS9751.1|Hs105|chr14	SLC38A6	CCDS44839.1|Hs105|chr12	PIK3C2G	CCDS26571.1|Mm103|chr13	Rmi1	CCDS57651.1|Mm103|chr9	Ccdc82
	CCDS9752.1|Hs105|chr14	PRKCH	CCDS44861.1|Hs105|chr12	PPHLN1	CCDS26602.1|Mm103|chr13	Spata31	CCDS57669.1|Mm103|chr9	Gm17252
	CCDS9761.2|Hs105|chr14	SYNE2	CCDS44867.1|Hs105|chr12	TMEM106C	CCDS26612.1|Mm103|chr13	Ptdss1	CCDS57752.1|Mm103|chrX	Rhox5
	CCDS9775.1|Hs105|chr14	FUT8	CCDS44909.1|Hs105|chr12	HNRNPA1	CCDS26644.1|Mm103|chr13	Ccdc127	CCDS57753.1|Mm103|chrX	4930525M21Rik
	CCDS9776.2|Hs105|chr14	FUT8	CCDS44955.1|Hs105|chr12	NEDD1	CCDS26653.1|Mm103|chr13	Spata9	CCDS57761.1|Mm103|chrX	Cd99l2
	CCDS9778.1|Hs105|chr14	FAM71D	CCDS44956.1|Hs105|chr12	NEDD1	CCDS26657.2|Mm103|chr13	Ankrd32	CCDS57813.1|Mm103|chrY	Rbm31y
	CCDS9780.1|Hs105|chr14	ATP6V1D	CCDS44965.1|Hs105|chr12	CMKLR1	CCDS26664.1|Mm103|chr13	Mef2c	CCDS59541.1|Mm103|chr1	Ascl5
	CCDS9782.1|Hs105|chr14	PLEK2	CCDS44973.1|Hs105|chr12	ACAD10	CCDS26668.1|Mm103|chr13	Cox7c	CCDS59563.1|Mm103|chr11	Kcnj12
	CCDS9784.1|Hs105|chr14	PIGH	CCDS44988.1|Hs105|chr12	FBXW8	CCDS26669.1|Mm103|chr13	Edil3	CCDS59623.1|Mm103|chr16	Atp13a4
	CCDS9790.1|Hs105|chr14	RAD51B	CCDS45043.1|Hs105|chr13	ELF1	CCDS26670.1|Mm103|chr13	Edil3	CCDS59703.1|Mm103|chr7	Vmn1r90
	CCDS9794.1|Hs105|chr14	ERH	CCDS45045.1|Hs105|chr13	FAM194B	CCDS26674.1|Mm103|chr13	Rps23	CCDS59741.1|Mm103|chr8	Nlrc5
	CCDS9796.1|Hs105|chr14	KIAA0247	CCDS45199.1|Hs105|chr15	TJP1	CCDS26689.1|Mm103|chr13	Bhmt2	CCDS59747.1|Mm103|chr9	Wdr61
	CCDS9821.1|Hs105|chr14	ZNF410	CCDS45227.1|Hs105|chr15	KNSTRN	CCDS26704.1|Mm103|chr13	Polk	CCDS59775.1|Mm103|chrX	4930412D23Rik
	CCDS9823.1|Hs105|chr14	COQ6	CCDS45285.1|Hs105|chr15	DENND4A	CCDS26716.1|Mm103|chr13	Tmem171
	CCDS9824.2|Hs105|chr14	COQ6	CCDS45297.1|Hs105|chr15	PML	CCDS26733.1|Mm103|chr13	Rad17
	CCDS9828.1|Hs105|chr14	ABCD4	CCDS45302.1|Hs105|chr15	STRA6	CCDS26744.1|Mm103|chr13	Erbb2ip
	CCDS9837.1|Hs105|chr14	MLH3	CCDS45312.1|Hs105|chr15	PSTPIP1	CCDS26745.1|Mm103|chr13	Erbb2ip
	CCDS9838.1|Hs105|chr14	ACYP1	CCDS45501.1|Hs105|chr16	CNOT1	CCDS26790.1|Mm103|chr13	Isl1
	CCDS9852.1|Hs105|chr14	ANGEL1	CCDS45502.1|Hs105|chr16	CKLF	CCDS26795.1|Mm103|chr13	Fgf10
	CCDS9853.2|Hs105|chr14	LRRC74	CCDS45518.1|Hs105|chr16	NFAT5	CCDS26822.1|Mm103|chr14	Sntn
	CCDS9867.1|Hs105|chr14	SNW1	CCDS45519.1|Hs105|chr16	NFAT5	CCDS26825.1|Mm103|chr14	Olfr720
	CCDS9892.1|Hs105|chr14	CALM1	CCDS45610.1|Hs105|chr17	USP43	CCDS26837.1|Mm103|chr14	Ube2e1
	CCDS9895.1|Hs105|chr14	SMEK1	CCDS45672.1|Hs105|chr17	TOP2A	CCDS26844.1|Mm103|chr14	Dnajc9
	CCDS9899.1|Hs105|chr14	TRIP11	CCDS45710.1|Hs105|chr17	ACBD4	CCDS26861.1|Mm103|chr14	Ap3m1
	CCDS9900.1|Hs105|chr14	ATXN3	CCDS45719.1|Hs105|chr17	GOSR2	CCDS26882.1|Mm103|chr14	Pde12
	CCDS9905.1|Hs105|chr14	GOLGA5	CCDS45720.1|Hs105|chr17	CDC27	CCDS26883.1|Mm103|chr14	Appl1
	CCDS9920.1|Hs105|chr14	IFI27L2	CCDS45750.1|Hs105|chr17	INTS2	CCDS26884.1|Mm103|chr14	Hesx1
	CCDS9925.1|Hs105|chr14	SERPINA1	CCDS45754.1|Hs105|chr17	TANC2	CCDS26888.1|Mm103|chr14	Wnt5a
	CCDS9926.1|Hs105|chr14	SERPINA12	CCDS45765.1|Hs105|chr17	C17orf58	CCDS26896.1|Mm103|chr14	Rft1
	CCDS9927.1|Hs105|chr14	SERPINA4	CCDS45769.1|Hs105|chr17	SDK2	CCDS26906.1|Mm103|chr14	Stab1
	CCDS9953.1|Hs105|chr14	HHIPL1	CCDS45825.1|Hs105|chr18	TMEM200C	CCDS26908.1|Mm103|chr14	Sema3g
	CCDS9959.1|Hs105|chr14	SLC25A47	CCDS45846.1|Hs105|chr18	MEP1B	CCDS26911.1|Mm103|chr14	Capn7
	CCDS9981.1|Hs105|chr14	CKB	CCDS45854.1|Hs105|chr18	SLC39A6	CCDS26935.1|Mm103|chr14	Glud1
	CCDS10036.1|Hs105|chr15	SLC12A6	CCDS45855.1|Hs105|chr18	KIAA1328	CCDS26953.1|Mm103|chr14	Ghitm
	CCDS10044.1|Hs105|chr15	MEIS2	CCDS45980.1|Hs105|chr19	ECSIT	CCDS26955.1|Mm103|chr14	Sh2d4b
	CCDS10045.1|Hs105|chr15	MEIS2	CCDS46028.1|Hs105|chr19	ZNF90	CCDS26958.1|Mm103|chr14	Dydc2
	CCDS10066.1|Hs105|chr15	PPP1R14D	CCDS46042.1|Hs105|chr19	ZNF302	CCDS26995.1|Mm103|chr14	Ap5m1
	CCDS10075.1|Hs105|chr15	NDUFAF1	CCDS46047.1|Hs105|chr19	SCN1B	CCDS26999.1|Mm103|chr14	Olfr723
	CCDS10115.1|Hs105|chr15	C15orf43	CCDS46174.1|Hs105|chr19	TMC4	CCDS27015.1|Mm103|chr14	Olfr739
	CCDS10124.1|Hs105|chr15	C15orf48	CCDS46181.1|Hs105|chr19	NCR1	CCDS27016.1|Mm103|chr14	Olfr740
	CCDS10130.1|Hs105|chr15	SHC4	CCDS46182.1|Hs105|chr19	NCR1	CCDS27017.1|Mm103|chr14	Olfr741
	CCDS10136.1|Hs105|chr15	GABPB1	CCDS46272.1|Hs105|chr2	PPM1B	CCDS27018.1|Mm103|chr14	Olfr742
	CCDS10137.1|Hs105|chr15	USP8	CCDS46295.1|Hs105|chr2	BCL11A	CCDS27030.1|Mm103|chr14	Rnase10
	CCDS10138.1|Hs105|chr15	SPPL2A	CCDS46350.1|Hs105|chr2	KCMF1	CCDS27032.1|Mm103|chr14	Rnase12
	CCDS10150.1|Hs105|chr15	ONECUT1	CCDS46395.1|Hs105|chr2	POLR1B	CCDS27040.1|Mm103|chr14	Ang2
	CCDS10157.1|Hs105|chr15	TEX9	CCDS46402.1|Hs105|chr2	GYPC	CCDS27054.1|Mm103|chr14	Sall2
	CCDS10158.1|Hs105|chr15	MNS1	CCDS46407.1|Hs105|chr2	WDR33	CCDS27060.1|Mm103|chr14	Olfr1509
	CCDS10173.1|Hs105|chr15	GTF2A2	CCDS46424.1|Hs105|chr2	NEB	CCDS27085.1|Mm103|chr14	Olfr49
	CCDS10193.1|Hs105|chr15	KIAA0101	CCDS46426.1|Hs105|chr2	CACNB4	CCDS27087.1|Mm103|chr14	Slc7a7
	CCDS10218.1|Hs105|chr15	RPL4	CCDS46427.1|Hs105|chr2	CACNB4	CCDS27088.1|Mm103|chr14	Mrpl52
	CCDS10232.1|Hs105|chr15	PAQR5	CCDS46428.1|Hs105|chr2	CACNB4	CCDS27112.1|Mm103|chr14	Cpne6
	CCDS10236.1|Hs105|chr15	LARP6	CCDS46436.1|Hs105|chr2	TANK	CCDS27149.1|Mm103|chr14	Rnf17
	CCDS10246.1|Hs105|chr15	BBS4	CCDS46443.1|Hs105|chr2	G6PC2	CCDS27174.1|Mm103|chr14	Atp8a2
	CCDS10247.1|Hs105|chr15	NEO1	CCDS46454.1|Hs105|chr2	CHN1	CCDS27183.1|Mm103|chr14	Ebpl
	CCDS10263.1|Hs105|chr15	UBL7	CCDS46455.1|Hs105|chr2	CHN1	CCDS27192.1|Mm103|chr14	Wdfy2
	CCDS10287.1|Hs105|chr15	FBXO22	CCDS46475.1|Hs105|chr2	HIBCH	CCDS27206.1|Mm103|chr14	Sox7
	CCDS10292.1|Hs105|chr15	TSPAN3	CCDS46482.1|Hs105|chr2	C2orf69	CCDS27209.1|Mm103|chr14	Msra
	CCDS10293.1|Hs105|chr15	TSPAN3	CCDS46493.1|Hs105|chr2	SUMO1	CCDS27239.1|Mm103|chr14	Synb
	CCDS10299.2|Hs105|chr15	DNAJA4	CCDS46504.1|Hs105|chr2	UNC80	CCDS27245.1|Mm103|chr14	Pebp4
	CCDS10302.1|Hs105|chr15	IREB2	CCDS46508.1|Hs105|chr2	SPAG16	CCDS27257.1|Mm103|chr14	Hr
	CCDS10303.1|Hs105|chr15	PSMA4	CCDS46564.1|Hs105|chr2	ATG4B	CCDS27261.1|Mm103|chr14	Npm2
	CCDS10305.1|Hs105|chr15	CHRNA3	CCDS46642.1|Hs105|chr21	KRTAP20-3	CCDS27285.2|Mm103|chr14	Tsc22d1
	CCDS10314.1|Hs105|chr15	FAH	CCDS46676.1|Hs105|chr22	KIAA1671	CCDS27286.1|Mm103|chr14	Tsc22d1
	CCDS10322.1|Hs105|chr15	BTBD1	CCDS46690.1|Hs105|chr22	PIK3IP1	CCDS27287.1|Mm103|chr14	Lacc1
	CCDS10323.1|Hs105|chr15	TM6SF1	CCDS46705.1|Hs105|chr22	KDELR3	CCDS27293.1|Mm103|chr14	Fam216b
	CCDS10332.1|Hs105|chr15	NMB	CCDS46720.1|Hs105|chr22	CENPM	CCDS27297.1|Mm103|chr14	Mtrf1
	CCDS10336.1|Hs105|chr15	PDE8A	CCDS46743.1|Hs105|chr3	ARPC4	CCDS27313.1|Mm103|chr14	Uchl3
	CCDS10337.1|Hs105|chr15	PDE8A	CCDS46757.1|Hs105|chr3	TSEN2	CCDS27321.1|Mm103|chr14	Spry2
	CCDS10349.2|Hs105|chr15	FANCI	CCDS46758.1|Hs105|chr3	TSEN2	CCDS27323.1|Mm103|chr14	Trim52
	CCDS10350.1|Hs105|chr15	POLG	CCDS46777.1|Hs105|chr3	NGLY1	CCDS27326.1|Mm103|chr14	Slitrk6
	CCDS10356.1|Hs105|chr15	ANPEP	CCDS46778.1|Hs105|chr3	NGLY1	CCDS27341.1|Mm103|chr14	Rap2a
	CCDS10363.1|Hs105|chr15	BLM	CCDS46792.1|Hs105|chr3	C3orf35	CCDS27346.1|Mm103|chr14	Clybl
	CCDS10366.1|Hs105|chr15	HDDC3	CCDS46845.1|Hs105|chr3	ITIH3	CCDS27350.1|Mm103|chr14	Pcca
	CCDS10374.2|Hs105|chr15	CHD2	CCDS46852.1|Hs105|chr3	CCDC66	CCDS27355.1|Mm103|chr14	Fgf14
	CCDS10375.1|Hs105|chr15	NR2F2	CCDS46859.1|Hs105|chr3	SYNPR	CCDS27356.1|Mm103|chr14	Fgf14
	CCDS10433.1|Hs105|chr16	UBE2I	CCDS46860.1|Hs105|chr3	SYNPR	CCDS27359.1|Mm103|chr15	Fbxo4
	CCDS10452.1|Hs105|chr16	RPS2	CCDS46878.1|Hs105|chr3	DCBLD2	CCDS27374.1|Mm103|chr15	Ugt3a1
	CCDS10515.1|Hs105|chr16	DNAJA3	CCDS46898.1|Hs105|chr3	HEG1	CCDS27375.1|Mm103|chr15	Ugt3a2
	CCDS10528.1|Hs105|chr16	ALG1	CCDS46932.1|Hs105|chr3	TM4SF4	CCDS27376.1|Mm103|chr15	Il7r
	CCDS10532.1|Hs105|chr16	RBFOX1	CCDS46935.1|Hs105|chr3	EIF2A	CCDS27411.1|Mm103|chr15	Cct5
	CCDS10533.2|Hs105|chr16	METTL22	CCDS46963.1|Hs105|chr3	TTC14	CCDS27413.1|Mm103|chr15	Sdc2
	CCDS10541.1|Hs105|chr16	EMP2	CCDS46996.1|Hs105|chr4	RNF212	CCDS27418.1|Mm103|chr15	Hrsp12
	CCDS10565.1|Hs105|chr16	MYH11	CCDS47016.1|Hs105|chr4	ABLIM2	CCDS27442.1|Mm103|chr15	Cthrc1
	CCDS10572.1|Hs105|chr16	ARL6IP1	CCDS47035.1|Hs105|chr4	KCNIP4	CCDS27447.1|Mm103|chr15	Zfpm2
	CCDS10585.1|Hs105|chr16	ACSM5	CCDS47064.1|Hs105|chr4	GNRHR	CCDS27448.1|Mm103|chr15	Oxr1
	CCDS10588.1|Hs105|chr16	THUMPD1	CCDS47072.1|Hs105|chr4	NPFFR2	CCDS27451.1|Mm103|chr15	Rspo2
	CCDS10595.1|Hs105|chr16	TMEM159	CCDS47102.1|Hs105|chr4	PDLIM5	CCDS27469.1|Mm103|chr15	Colec10
	CCDS10597.1|Hs105|chr16	CRYM	CCDS47109.1|Hs105|chr4	EIF4E	CCDS27478.1|Mm103|chr15	Mtbp
	CCDS10599.1|Hs105|chr16	IGSF6	CCDS47110.1|Hs105|chr4	METAP1	CCDS27495.1|Mm103|chr15	Ndufb9
	CCDS10606.1|Hs105|chr16	HS3ST2	CCDS47111.1|Hs105|chr4	ADH5	CCDS27498.1|Mm103|chr15	Nsmce2
	CCDS10614.1|Hs105|chr16	NDUFAB1	CCDS47132.1|Hs105|chr4	LARP1B	CCDS27504.1|Mm103|chr15	Myc
	CCDS10679.1|Hs105|chr16	ZNF48	CCDS47133.1|Hs105|chr4	LARP1B	CCDS27506.1|Mm103|chr15	Adcy8
	CCDS10711.1|Hs105|chr16	ITGAX	CCDS47153.1|Hs105|chr4	FGG	CCDS27508.1|Mm103|chr15	Oc90
	CCDS10743.1|Hs105|chr16	NKD1	CCDS47203.1|Hs105|chr5	CCDC152	CCDS27520.1|Mm103|chr15	Mroh5
	CCDS10761.2|Hs105|chr16	OGFOD1	CCDS47209.1|Hs105|chr5	IL6ST	CCDS27559.1|Mm103|chr15	Fam83h
	CCDS10775.1|Hs105|chr16	RSPRY1	CCDS47216.1|Hs105|chr5	KIF2A	CCDS27605.1|Mm103|chr15	Myh9
	CCDS10778.1|Hs105|chr16	CCL22	CCDS47219.1|Hs105|chr5	RNF180	CCDS27631.1|Mm103|chr15	Galr3
	CCDS10786.1|Hs105|chr16	GPR97	CCDS47228.1|Hs105|chr5	SERF1A	CCDS27636.1|Mm103|chr15	Slc16a8
	CCDS10793.1|Hs105|chr16	C16orf80	CCDS47253.2|Hs105|chr5	TMEM232	CCDS27640.1|Mm103|chr15	Csnk1e
	CCDS10800.1|Hs105|chr16	SLC38A7	CCDS47255.1|Hs105|chr5	NREP	CCDS27643.1|Mm103|chr15	Ddx17
	CCDS10805.2|Hs105|chr16	TK2	CCDS47267.2|Hs105|chr5	TRPC7	CCDS27651.1|Mm103|chr15	Npcd
	CCDS10814.1|Hs105|chr16	CMTM2	CCDS47268.1|Hs105|chr5	MYOT	CCDS27652.1|Mm103|chr15	Npcd
	CCDS10832.1|Hs105|chr16	EXOC3L1	CCDS47312.2|Hs105|chr5	SMIM3	CCDS27653.1|Mm103|chr15	Nptxr
	CCDS10854.1|Hs105|chr16	LCAT	CCDS47329.1|Hs105|chr5	C5orf52	CCDS27684.1|Mm103|chr15	Tnfrsf13c
	CCDS10867.1|Hs105|chr16	SMPD3	CCDS47369.1|Hs105|chr6	TXNDC5	CCDS27689.1|Mm103|chr15	Ndufa6
	CCDS10883.1|Hs105|chr16	NQO1	CCDS47383.1|Hs105|chr6	FAM65B	CCDS27728.1|Mm103|chr15	Cerk
	CCDS10891.2|Hs105|chr16	FUK	CCDS47413.1|Hs105|chr6	TCP11	CCDS27738.1|Mm103|chr15	Selo
	CCDS10903.1|Hs105|chr16	TAT	CCDS47453.1|Hs105|chr6	TMEM30A	CCDS27739.1|Mm103|chr15	Hdac10
	CCDS10927.2|Hs105|chr16	CLEC3A	CCDS47489.1|Hs105|chr6	GPR126	CCDS27746.1|Mm103|chr15	Lmf2
	CCDS10928.1|Hs105|chr16	MAF	CCDS47497.1|Hs105|chr6	GRM1	CCDS27756.1|Mm103|chr15	Syt10
	CCDS10929.1|Hs105|chr16	DYNLRB2	CCDS47509.1|Hs105|chr6	IPCEF1	CCDS27783.1|Mm103|chr15	Endou
	CCDS10930.1|Hs105|chr16	CMC2	CCDS47517.1|Hs105|chr6	MLLT4	CCDS27792.1|Mm103|chr15	Olfr283
	CCDS10943.2|Hs105|chr16	DNAAF1	CCDS47527.1|Hs105|chr7	IQCE	CCDS27803.1|Mm103|chr15	Fkbp11
	CCDS10964.1|Hs105|chr16	SLC7A5	CCDS47570.1|Hs105|chr7	PPP1R17	CCDS27806.1|Mm103|chr15	Wnt10b
	CCDS10967.1|Hs105|chr16	ZC3H18	CCDS47634.1|Hs105|chr7	CROT	CCDS27811.1|Mm103|chr15	Lmbr1l
	CCDS10974.1|Hs105|chr16	ACSF3	CCDS47637.1|Hs105|chr7	ADAM22	CCDS27818.1|Mm103|chr15	Prpf40b
	CCDS10979.1|Hs105|chr16	RPL13	CCDS47638.1|Hs105|chr7	SRI	CCDS27833.1|Mm103|chr15	Mettl7a1
	CCDS10983.1|Hs105|chr16	SPATA33	CCDS47665.1|Hs105|chr7	SRRT	CCDS27836.1|Mm103|chr15	Mettl7a2
	CCDS11019.1|Hs105|chr17	OR1D2	CCDS47666.1|Hs105|chr7	SRRT	CCDS27879.1|Mm103|chr15	Myg1
	CCDS11021.1|Hs105|chr17	OR1A2	CCDS47667.1|Hs105|chr7	SRRT	CCDS27885.1|Mm103|chr15	Map3k12
	CCDS11053.1|Hs105|chr17	ZMYND15	CCDS47686.1|Hs105|chr7	NRCAM	CCDS27898.1|Mm103|chr15	Smug1
	CCDS11057.1|Hs105|chr17	PLD2	CCDS47716.1|Hs105|chr7	CALD1	CCDS27905.1|Mm103|chr15	Glycam1
	CCDS11063.1|Hs105|chr17	CAMTA2	CCDS47717.1|Hs105|chr7	CALD1	CCDS27979.1|Mm103|chr16	Mzt2
	CCDS11078.1|Hs105|chr17	MED31	CCDS47730.1|Hs105|chr7	GSTK1	CCDS27987.1|Mm103|chr16	Olfr19
	CCDS11099.1|Hs105|chr17	EIF5A	CCDS47731.1|Hs105|chr7	GSTK1	CCDS28007.2|Mm103|chr16	P2rx6
	CCDS11138.1|Hs105|chr17	SLC25A35	CCDS47732.1|Hs105|chr7	GSTK1	CCDS28022.1|Mm103|chr16	Gnb1l
	CCDS11142.1|Hs105|chr17	RPL26	CCDS47839.1|Hs105|chr8	GOT1L1	CCDS28032.1|Mm103|chr16	Olfr164
	CCDS11168.1|Hs105|chr17	PMP22	CCDS47841.1|Hs105|chr8	PPAPDC1B	CCDS28036.1|Mm103|chr16	Olfr168
	CCDS11181.1|Hs105|chr17	TNFRSF13B	CCDS47862.1|Hs105|chr8	SDCBP	CCDS28037.1|Mm103|chr16	Olfr169
	CCDS11217.1|Hs105|chr17	MAP2K3	CCDS47863.1|Hs105|chr8	SDCBP	CCDS28038.1|Mm103|chr16	Olfr170
	CCDS11218.1|Hs105|chr17	MAP2K3	CCDS47893.1|Hs105|chr8	TMEM67	CCDS28039.1|Mm103|chr16	Olfr171
	CCDS11222.1|Hs105|chr17	LGALS9	CCDS47894.1|Hs105|chr8	KIAA1429	CCDS28046.1|Mm103|chr16	Abcc5
	CCDS11226.2|Hs105|chr17	TMEM97	CCDS47896.1|Hs105|chr8	ESRP1	CCDS28064.1|Mm103|chr16	Tmem41a
	CCDS11232.1|Hs105|chr17	FOXN1	CCDS47897.1|Hs105|chr8	ESRP1	CCDS28085.1|Mm103|chr16	Trp63
	CCDS11240.1|Hs105|chr17	RAB34	CCDS47898.1|Hs105|chr8	ESRP1	CCDS28092.1|Mm103|chr16	Fgf12
	CCDS11272.1|Hs105|chr17	PSMD11	CCDS47900.1|Hs105|chr8	STK3	CCDS28104.1|Mm103|chr16	Ppp1r2
	CCDS11279.1|Hs105|chr17	CCL11	CCDS47903.1|Hs105|chr8	VPS13B	CCDS28109.1|Mm103|chr16	Pigz
	CCDS11280.1|Hs105|chr17	CCL8	CCDS47914.1|Hs105|chr8	ENPP2	CCDS28137.1|Mm103|chr16	Ropn1
	CCDS11282.1|Hs105|chr17	CCL1	CCDS47921.1|Hs105|chr8	TMEM71	CCDS28172.1|Mm103|chr16	Arhgap31
	CCDS11283.1|Hs105|chr17	TMEM132E	CCDS47944.1|Hs105|chr8	ZNF251	CCDS28176.1|Mm103|chr16	Lsamp
	CCDS11287.1|Hs105|chr17	RAD51D	CCDS47955.1|Hs105|chr9	IFT74	CCDS28191.1|Mm103|chr16	Cd200r2
	CCDS11288.1|Hs105|chr17	RAD51D	CCDS47968.1|Hs105|chr9	TOMM5	CCDS28197.2|Mm103|chr16	Gm609
	CCDS11299.1|Hs105|chr17	C17orf66	CCDS48004.1|Hs105|chr9	SVEP1	CCDS28199.1|Mm103|chr16	Gcsam
	CCDS11330.1|Hs105|chr17	RPL23	CCDS48008.1|Hs105|chr9	ZNF618	CCDS28234.1|Mm103|chr16	Cldn25
	CCDS11339.1|Hs105|chr17	PPP1R1B	CCDS48018.1|Hs105|chr9	PPP6C	CCDS28235.1|Mm103|chr16	Olfr172
	CCDS11340.1|Hs105|chr17	PPP1R1B	CCDS48019.1|Hs105|chr9	PPP6C	CCDS28246.1|Mm103|chr16	Olfr194
	CCDS11369.1|Hs105|chr17	CCR7	CCDS48117.2|Hs105|chrX	XAGE1B	CCDS28249.1|Mm103|chr16	Olfr198
	CCDS11370.1|Hs105|chr17	SMARCE1	CCDS48120.2|Hs105|chrX	XAGE1A	CCDS28252.1|Mm103|chr16	Olfr202
	CCDS11372.1|Hs105|chr17	KRT24	CCDS48126.2|Hs105|chrX	XAGE1E	CCDS28253.1|Mm103|chr16	Olfr204
	CCDS11374.1|Hs105|chr17	KRT26	CCDS48171.1|Hs105|chrX	CCDC160	CCDS28254.1|Mm103|chr16	Olfr205
	CCDS11380.1|Hs105|chr17	KRT23	CCDS48174.1|Hs105|chrX	CT45A1	CCDS28261.1|Mm103|chr16	Arl13b
	CCDS11387.1|Hs105|chr17	KRTAP17-1	CCDS53285.1|Hs105|chr1	RHD	CCDS28262.1|Mm103|chr16	Stx19
	CCDS11408.1|Hs105|chr17	LEPREL4	CCDS53350.1|Hs105|chr1	VANGL1	CCDS28274.1|Mm103|chr16	Nrip1
	CCDS11424.1|Hs105|chr17	STAT5A	CCDS53363.1|Hs105|chr1	SEMA6C	CCDS28347.1|Mm103|chr16	Ripply3
	CCDS11436.1|Hs105|chr17	CNTNAP1	CCDS53364.1|Hs105|chr1	SEMA6C	CCDS28349.1|Mm103|chr16	Dscr3
	CCDS11440.1|Hs105|chr17	CNTD1	CCDS53365.1|Hs105|chr1	POGZ	CCDS28352.1|Mm103|chr16	Psmg1
	CCDS11441.1|Hs105|chr17	BECN1	CCDS53366.1|Hs105|chr1	POGZ	CCDS28358.1|Mm103|chr16	Itgb2l
	CCDS11462.1|Hs105|chr17	TMEM106A	CCDS53414.1|Hs105|chr1	FCGR2B	CCDS28359.1|Mm103|chr16	Bace2
	CCDS11494.1|Hs105|chr17	NMT1	CCDS53423.1|Hs105|chr1	UHMK1	CCDS28370.1|Mm103|chr17	Tulp4
	CCDS11504.2|Hs105|chr17	LRRC37A	CCDS53454.1|Hs105|chr1	CRB1	CCDS28380.1|Mm103|chr17	Fgfr1op
	CCDS11518.1|Hs105|chr17	LRRC46	CCDS53456.1|Hs105|chr1	NAV1	CCDS28385.2|Mm103|chr17	1700010I14Rik
	CCDS11544.1|Hs105|chr17	B4GALNT2	CCDS53459.1|Hs105|chr1	PPP1R12B	CCDS28395.1|Mm103|chr17	Mrgprh
	CCDS11571.1|Hs105|chr17	SPATA20	CCDS53478.1|Hs105|chr1	CAPN2	CCDS28396.1|Mm103|chr17	Mrpl18
	CCDS11578.1|Hs105|chr17	NME1	CCDS53538.1|Hs105|chr10	FAM13C	CCDS28408.1|Mm103|chr17	Tcte3
	CCDS11579.1|Hs105|chr17	NME1	CCDS53545.1|Hs105|chr10	KCNMA1	CCDS28409.1|Mm103|chr17	Tcte3
	CCDS11580.1|Hs105|chr17	NME2	CCDS53570.1|Hs105|chr10	C10orf2	CCDS28416.1|Mm103|chr17	Chd1
	CCDS11581.2|Hs105|chr17	MBTD1	CCDS53588.1|Hs105|chr10	MKI67	CCDS28419.1|Mm103|chr17	Fpr2
	CCDS11590.1|Hs105|chr17	DGKE	CCDS53609.1|Hs105|chr11	LDHA	CCDS28428.1|Mm103|chr17	Vmn1r229
	CCDS11593.1|Hs105|chr17	SCPEP1	CCDS53630.1|Hs105|chr11	OR5M10	CCDS28430.1|Mm103|chr17	Vmn1r231
	CCDS11600.1|Hs105|chr17	SRSF1	CCDS53631.1|Hs105|chr11	OR5M1	CCDS28439.1|Mm103|chr17	Zfp677
	CCDS11602.1|Hs105|chr17	EPX	CCDS53632.1|Hs105|chr11	CTNND1	CCDS28440.1|Mm103|chr17	Zfp53
	CCDS11613.1|Hs105|chr17	PPM1E	CCDS53633.1|Hs105|chr11	CTNND1	CCDS28441.1|Mm103|chr17	Zfp948
	CCDS11615.1|Hs105|chr17	SMG8	CCDS53634.1|Hs105|chr11	CTNND1	CCDS28464.1|Mm103|chr17	Flywch2
	CCDS11616.1|Hs105|chr17	GDPD1	CCDS53640.1|Hs105|chr11	TMEM216	CCDS28477.1|Mm103|chr17	Tbc1d24
	CCDS11619.1|Hs105|chr17	VMP1	CCDS53649.1|Hs105|chr11	MARK2	CCDS28513.1|Mm103|chr17	Ube2i
	CCDS11632.1|Hs105|chr17	EFCAB3	CCDS53650.1|Hs105|chr11	MARK2	CCDS28536.1|Mm103|chr17	0610011F06Rik
	CCDS11634.1|Hs105|chr17	MRC2	CCDS53651.1|Hs105|chr11	MARK2	CCDS28557.1|Mm103|chr17	Cuta
	CCDS11640.1|Hs105|chr17	TACO1	CCDS53745.1|Hs105|chr12	OLR1	CCDS28558.1|Mm103|chr17	Bak1
	CCDS11657.1|Hs105|chr17	ICAM2	CCDS53746.1|Hs105|chr12	OLR1	CCDS28562.1|Mm103|chr17	Ip6k3
	CCDS11658.1|Hs105|chr17	TEX2	CCDS53758.1|Hs105|chr12	SLCO1C1	CCDS28589.1|Mm103|chr17	Stk38
	CCDS11659.1|Hs105|chr17	DDX5	CCDS53787.1|Hs105|chr12	ZNF641	CCDS28590.1|Mm103|chr17	Srsf3
	CCDS11669.1|Hs105|chr17	PSMD12	CCDS53788.1|Hs105|chr12	ZNF641	CCDS28599.1|Mm103|chr17	Btbd9
	CCDS11670.1|Hs105|chr17	PSMD12	CCDS53851.1|Hs105|chr12	ZNF268	CCDS28609.1|Mm103|chr17	Cbs
	CCDS11674.1|Hs105|chr17	AMZ2	CCDS53853.1|Hs105|chr12	ZNF268	CCDS28610.1|Mm103|chr17	Cbs
	CCDS11676.1|Hs105|chr17	ARSG	CCDS53854.1|Hs105|chr12	ZNF268	CCDS28624.1|Mm103|chr17	4921501E09Rik
	CCDS11677.1|Hs105|chr17	WIPI1	CCDS53936.1|Hs105|chr15	ADAL	CCDS28630.1|Mm103|chr17	Kank3
	CCDS11693.2|Hs105|chr17	FAM104A	CCDS53949.1|Hs105|chr15	DENND4A	CCDS28644.1|Mm103|chr17	Tap2
	CCDS11696.1|Hs105|chr17	RPL38	CCDS53967.1|Hs105|chr15	RPS17L	CCDS28659.1|Mm103|chr17	Stk19
	CCDS11715.1|Hs105|chr17	NT5C	CCDS53983.1|Hs105|chr16	MEIOB	CCDS28675.1|Mm103|chr17	Clic1
	CCDS11758.1|Hs105|chr17	TIMP2	CCDS53990.1|Hs105|chr16	KIAA0430	CCDS28701.1|Mm103|chr17	Dpcr1
	CCDS11763.1|Hs105|chr17	ENPP7	CCDS54088.1|Hs105|chr17	CCDC42	CCDS28715.1|Mm103|chr17	H2-T23
	CCDS11771.2|Hs105|chr17	SLC26A11	CCDS54133.1|Hs105|chr17	CD300LG	CCDS28719.1|Mm103|chr17	Rpp21
	CCDS11808.1|Hs105|chr17	SECTM1	CCDS54197.1|Hs105|chr19	CELF5	CCDS28720.1|Mm103|chr17	H2-M10.2
	CCDS11809.1|Hs105|chr17	TEX19	CCDS54215.1|Hs105|chr19	ZNF812	CCDS28721.1|Mm103|chr17	H2-M10.1
	CCDS11827.1|Hs105|chr18	NDC80	CCDS54258.1|Hs105|chr19	ZNF540	CCDS28722.1|Mm103|chr17	H2-M10.3
	CCDS11866.1|Hs105|chr18	FAM210A	CCDS54259.1|Hs105|chr19	ZNF607	CCDS28723.1|Mm103|chr17	H2-M10.4
	CCDS11875.1|Hs105|chr18	RBBP8	CCDS54276.1|Hs105|chr19	ZNF112	CCDS28725.1|Mm103|chr17	H2-M10.5
	CCDS11877.1|Hs105|chr18	RIOK3	CCDS54293.1|Hs105|chr19	FUZ	CCDS28738.1|Mm103|chr17	Olfr94
	CCDS11881.1|Hs105|chr18	CABYR	CCDS54350.1|Hs105|chr2	VIT	CCDS28766.1|Mm103|chr17	Olfr124
	CCDS11882.1|Hs105|chr18	CABYR	CCDS54380.1|Hs105|chr2	MGAT4A	CCDS28770.1|Mm103|chr17	Olfr128
	CCDS11894.1|Hs105|chr18	DSC1	CCDS54406.1|Hs105|chr2	RIF1	CCDS28780.1|Mm103|chr17	Olfr137
	CCDS11899.1|Hs105|chr18	TTR	CCDS54407.1|Hs105|chr2	NEB	CCDS28781.1|Mm103|chr17	Olfr136
	CCDS11902.1|Hs105|chr18	RNF125	CCDS54408.1|Hs105|chr2	NEB	CCDS28795.1|Mm103|chr17	Gpr110
	CCDS11916.2|Hs105|chr18	C18orf21	CCDS54409.1|Hs105|chr2	CACNB4	CCDS28828.1|Mm103|chr17	Crip3
	CCDS11920.1|Hs105|chr18	PIK3C3	CCDS54421.1|Hs105|chr2	TTN	CCDS28831.1|Mm103|chr17	Srf
	CCDS11921.1|Hs105|chr18	RIT2	CCDS54422.1|Hs105|chr2	TTN	CCDS28857.1|Mm103|chr17	1700067P10Rik
	CCDS11934.1|Hs105|chr18	SMAD2	CCDS54423.1|Hs105|chr2	TTN	CCDS28866.1|Mm103|chr17	Treml1
	CCDS11948.1|Hs105|chr18	ME2	CCDS54424.1|Hs105|chr2	TTN	CCDS28885.1|Mm103|chr17	Slc5a7
	CCDS11949.1|Hs105|chr18	ELAC1	CCDS54458.1|Hs105|chr20	UQCC1	CCDS28911.1|Mm103|chr17	Ranbp3
	CCDS11954.2|Hs105|chr18	POLI	CCDS54477.1|Hs105|chr20	ZBP1	CCDS28916.1|Mm103|chr17	Acsbg2
	CCDS11955.1|Hs105|chr18	STARD6	CCDS54495.1|Hs105|chr22	TUBA8	CCDS28918.1|Mm103|chr17	Mllt1
	CCDS11959.1|Hs105|chr18	CCDC68	CCDS54556.1|Hs105|chr3	DAZL	CCDS28926.1|Mm103|chr17	Tnfsf9
	CCDS11967.1|Hs105|chr18	MALT1	CCDS54574.1|Hs105|chr3	CCR3	CCDS28936.1|Mm103|chr17	Fert2
	CCDS11968.1|Hs105|chr18	MALT1	CCDS54593.1|Hs105|chr3	NEK4	CCDS28937.1|Mm103|chr17	Fert2
	CCDS11969.1|Hs105|chr18	ZNF532	CCDS54602.1|Hs105|chr3	PDHB	CCDS28959.1|Mm103|chr17	Ndc80
	CCDS11971.1|Hs105|chr18	GRP	CCDS54603.1|Hs105|chr3	ATXN7	CCDS28965.1|Mm103|chr17	Galnt14
	CCDS11986.1|Hs105|chr18	SERPINB4	CCDS54613.1|Hs105|chr3	CADM2	CCDS28966.1|Mm103|chr17	Ehd3
	CCDS11993.1|Hs105|chr18	CDH7	CCDS54614.1|Hs105|chr3	CADM2	CCDS28977.1|Mm103|chr17	Fez2
	CCDS12052.1|Hs105|chr19	TMEM259	CCDS54624.1|Hs105|chr3	WDR52	CCDS28995.1|Mm103|chr17	Cox7a2l
	CCDS12068.1|Hs105|chr19	APC2	CCDS54663.1|Hs105|chr3	VEPH1	CCDS29003.2|Mm103|chr17	Lrpprc
	CCDS12136.1|Hs105|chr19	TICAM1	CCDS54767.1|Hs105|chr4	HOPX	CCDS29009.1|Mm103|chr17	Atp6v1e2
	CCDS12160.1|Hs105|chr19	MLLT1	CCDS54771.1|Hs105|chr4	FRAS1	CCDS29032.2|Mm103|chr18	Cul2
	CCDS12169.1|Hs105|chr19	TNFSF9	CCDS54779.1|Hs105|chr4	EIF4E	CCDS29088.1|Mm103|chr18	Rnf125
	CCDS12179.2|Hs105|chr19	C19orf45	CCDS54781.1|Hs105|chr4	ADH7	CCDS29105.2|Mm103|chr18	Tpgs2
	CCDS12183.1|Hs105|chr19	C19orf59	CCDS54783.1|Hs105|chr4	NFKB1	CCDS29121.1|Mm103|chr18	Tslp
	CCDS12187.1|Hs105|chr19	CLEC4M	CCDS54817.1|Hs105|chr4	SPOCK3	CCDS29123.1|Mm103|chr18	Stard4
	CCDS12189.1|Hs105|chr19	LRRC8E	CCDS54828.2|Hs105|chr4	DUX4	CCDS29132.1|Mm103|chr18	Cdc23
	CCDS12193.1|Hs105|chr19	ELAVL1	CCDS54835.1|Hs105|chr5	CDH18	CCDS29135.1|Mm103|chr18	Reep2
	CCDS12197.1|Hs105|chr19	CERS4	CCDS54841.1|Hs105|chr5	UGT3A1	CCDS29146.1|Mm103|chr18	Spata24
	CCDS12212.1|Hs105|chr19	ZNF177	CCDS54884.1|Hs105|chr5	RIOK2	CCDS29147.1|Mm103|chr18	Spata24
	CCDS12213.1|Hs105|chr19	ZNF266	CCDS54905.1|Hs105|chr5	TRPC7	CCDS29156.2|Mm103|chr18	Sra1
	CCDS12219.1|Hs105|chr19	UBL5	CCDS54906.1|Hs105|chr5	TRPC7	CCDS29174.1|Mm103|chr18	Pcdhb6
	CCDS12226.1|Hs105|chr19	P2RY11	CCDS55017.1|Hs105|chr6	TDRD6	CCDS29181.1|Mm103|chr18	Pcdhb15
	CCDS12279.1|Hs105|chr19	C19orf43	CCDS55064.1|Hs105|chr6	GPR126	CCDS29182.1|Mm103|chr18	Pcdhb16
	CCDS12291.1|Hs105|chr19	DAND5	CCDS55091.1|Hs105|chr7	ABCB5	CCDS29196.1|Mm103|chr18	Arap3
	CCDS12317.1|Hs105|chr19	OR7C1	CCDS55153.1|Hs105|chr7	NRCAM	CCDS29197.1|Mm103|chr18	Pcdh1
	CCDS12318.1|Hs105|chr19	OR7A5	CCDS55205.1|Hs105|chr8	NAT1	CCDS29209.1|Mm103|chr18	Grxcr2
	CCDS12319.1|Hs105|chr19	OR7A17	CCDS55231.1|Hs105|chr8	RPS20	CCDS29210.1|Mm103|chr18	Sh3rf2
	CCDS12320.1|Hs105|chr19	OR7C2	CCDS55234.1|Hs105|chr8	ASPH	CCDS29214.1|Mm103|chr18	Tcerg1
	CCDS12329.1|Hs105|chr19	AKAP8	CCDS55267.1|Hs105|chr8	RRM2B	CCDS29236.1|Mm103|chr18	Ap3s1
	CCDS12330.2|Hs105|chr19	PGLYRP2	CCDS55270.1|Hs105|chr8	ENY2	CCDS29238.1|Mm103|chr18	Commd10
	CCDS12359.1|Hs105|chr19	MVB12A	CCDS55325.1|Hs105|chr9	NXNL2	CCDS29244.1|Mm103|chr18	Hdhd1a
	CCDS12362.1|Hs105|chr19	FAM129C	CCDS55328.1|Hs105|chr9	C9orf3	CCDS29264.1|Mm103|chr18	Megf10
	CCDS12366.1|Hs105|chr19	JAK3	CCDS55337.1|Hs105|chr9	STRBP	CCDS29302.2|Mm103|chr18	Onecut2
	CCDS12381.1|Hs105|chr19	KXD1	CCDS55349.1|Hs105|chr9	AIF1L	CCDS29307.1|Mm103|chr18	Zfp532
	CCDS12382.1|Hs105|chr19	UBA52	CCDS55398.1|Hs105|chrX	LANCL3	CCDS29314.1|Mm103|chr18	Ccbe1
	CCDS12392.1|Hs105|chr19	SUGP2	CCDS55426.1|Hs105|chrX	FAM104B	CCDS29321.1|Mm103|chr18	Tubb6
	CCDS12402.2|Hs105|chr19	GATAD2A	CCDS55446.1|Hs105|chrX	RGAG4	CCDS29326.1|Mm103|chr18	Fam210a
	CCDS12413.2|Hs105|chr19	ZNF43	CCDS55502.1|Hs105|chrX	SMIM10	CCDS29330.1|Mm103|chr18	Ccdc68
	CCDS12431.1|Hs105|chr19	SLC7A10	CCDS55526.1|Hs105|chrX	MAMLD1	CCDS29344.1|Mm103|chr18	Rpl17
	CCDS12435.1|Hs105|chr19	LSM14A	CCDS55553.1|Hs105|chrY	NLGN4Y	CCDS29358.1|Mm103|chr18	Atp5a1
	CCDS12437.1|Hs105|chr19	GPI	CCDS55609.1|Hs105|chr1	PRKACB	CCDS29393.1|Mm103|chr19	Ighmbp2
	CCDS12441.1|Hs105|chr19	SCN1B	CCDS55610.1|Hs105|chr1	PRKACB	CCDS29399.1|Mm103|chr19	Suv420h1
	CCDS12448.1|Hs105|chr19	FAM187B	CCDS55611.1|Hs105|chr1	PRKACB	CCDS29418.1|Mm103|chr19	Coro1b
	CCDS12479.1|Hs105|chr19	KIRREL2	CCDS55619.1|Hs105|chr1	PSMA5	CCDS29421.1|Mm103|chr19	Ppp1ca
	CCDS12480.1|Hs105|chr19	KIRREL2	CCDS55643.1|Hs105|chr1	YY1AP1	CCDS29460.1|Mm103|chr19	Sart1
	CCDS12482.1|Hs105|chr19	TYROBP	CCDS55644.1|Hs105|chr1	YY1AP1	CCDS29484.1|Mm103|chr19	Cdc42ep2
	CCDS12495.1|Hs105|chr19	ZNF567	CCDS55645.1|Hs105|chr1	YY1AP1	CCDS29493.1|Mm103|chr19	Cdca5
	CCDS12501.1|Hs105|chr19	ZNF383	CCDS55683.1|Hs105|chr1	INTS7	CCDS29514.1|Mm103|chr19	Ppp1r14b
	CCDS12538.1|Hs105|chr19	DLL3	CCDS55684.1|Hs105|chr1	INTS7	CCDS29519.1|Mm103|chr19	Flrt1
	CCDS12540.2|Hs105|chr19	EID2	CCDS55685.1|Hs105|chr1	INTS7	CCDS29520.1|Mm103|chr19	Otub1
	CCDS12562.1|Hs105|chr19	ADCK4	CCDS55694.1|Hs105|chr1	ZNF695	CCDS29525.1|Mm103|chr19	Rtn3
	CCDS12616.1|Hs105|chr19	PSG2	CCDS55695.1|Hs105|chr1	OR2T29	CCDS29526.1|Mm103|chr19	Rtn3
	CCDS12618.1|Hs105|chr19	PSG9	CCDS55696.1|Hs105|chr10	ZMYND11	CCDS29527.1|Mm103|chr19	Atl3
	CCDS12629.1|Hs105|chr19	IRGC	CCDS55723.1|Hs105|chr10	CRTAC1	CCDS29528.1|Mm103|chr19	Pla2g16
	CCDS12631.1|Hs105|chr19	LYPD5	CCDS55729.1|Hs105|chr10	TCF7L2	CCDS29543.1|Mm103|chr19	Nxf1
	CCDS12634.1|Hs105|chr19	ZNF155	CCDS55750.1|Hs105|chr11	WT1	CCDS29570.1|Mm103|chr19	Fads3
	CCDS12648.1|Hs105|chr19	APOC1	CCDS55751.1|Hs105|chr11	WT1	CCDS29571.1|Mm103|chr19	Fads2
	CCDS12654.1|Hs105|chr19	GEMIN7	CCDS55763.1|Hs105|chr11	CTNND1	CCDS29572.1|Mm103|chr19	Fads1
	CCDS12665.1|Hs105|chr19	RTN2	CCDS55764.1|Hs105|chr11	CTNND1	CCDS29573.1|Mm103|chr19	Fen1
	CCDS12666.1|Hs105|chr19	RTN2	CCDS55765.1|Hs105|chr11	CTNND1	CCDS29582.1|Mm103|chr19	Cyb561a3
	CCDS12668.1|Hs105|chr19	OPA3	CCDS55766.1|Hs105|chr11	CTNND1	CCDS29584.1|Mm103|chr19	Pga5
	CCDS12669.1|Hs105|chr19	GPR4	CCDS55767.1|Hs105|chr11	CTNND1	CCDS29594.1|Mm103|chr19	Ms4a15
	CCDS12707.1|Hs105|chr19	SULT2A1	CCDS55768.1|Hs105|chr11	GLYATL1	CCDS29597.1|Mm103|chr19	Ms4a7
	CCDS12710.1|Hs105|chr19	PLA2G4C	CCDS55772.1|Hs105|chr11	RBM14	CCDS29598.1|Mm103|chr19	Ms4a7
	CCDS12713.1|Hs105|chr19	ZNF114	CCDS55773.1|Hs105|chr11	RBM14	CCDS29603.1|Mm103|chr19	Ms4a6d
	CCDS12718.1|Hs105|chr19	KDELR1	CCDS55774.1|Hs105|chr11	RBM14-RBM4	CCDS29604.1|Mm103|chr19	Ms4a2
	CCDS12721.1|Hs105|chr19	KCNJ14	CCDS55778.1|Hs105|chr11	LRTOMT	CCDS29613.1|Mm103|chr19	Stx3
	CCDS12723.1|Hs105|chr19	SULT2B1	CCDS55812.1|Hs105|chr12	PPFIBP1	CCDS29614.1|Mm103|chr19	Olfr1417
	CCDS12724.1|Hs105|chr19	SULT2B1	CCDS55813.1|Hs105|chr12	PPFIBP1	CCDS29616.1|Mm103|chr19	Olfr1419
	CCDS12732.1|Hs105|chr19	IZUMO1	CCDS55814.1|Hs105|chr12	PPFIBP1	CCDS29619.1|Mm103|chr19	Olfr1424
	CCDS12749.1|Hs105|chr19	CGB	CCDS55817.1|Hs105|chr12	PPHLN1	CCDS29620.1|Mm103|chr19	Olfr1426
	CCDS12750.2|Hs105|chr19	CGB2	CCDS55864.1|Hs105|chr12	ANKS1B	CCDS29621.1|Mm103|chr19	Olfr1427
	CCDS12752.1|Hs105|chr19	CGB5	CCDS55866.1|Hs105|chr12	ANKS1B	CCDS29648.1|Mm103|chr19	Olfr1453
	CCDS12753.1|Hs105|chr19	CGB8	CCDS55872.1|Hs105|chr12	ANKS1B	CCDS29654.1|Mm103|chr19	Olfr1463
	CCDS12780.1|Hs105|chr19	TSKS	CCDS55886.1|Hs105|chr12	TMEM116	CCDS29655.1|Mm103|chr19	Olfr1465
	CCDS12801.1|Hs105|chr19	GPR32	CCDS55887.1|Hs105|chr12	TMEM116	CCDS29656.1|Mm103|chr19	Olfr1466
	CCDS12822.1|Hs105|chr19	KLK13	CCDS55895.1|Hs105|chr13	DCLK1	CCDS29657.1|Mm103|chr19	Olfr1467
	CCDS12823.2|Hs105|chr19	KLK14	CCDS55914.1|Hs105|chr14	POLE2	CCDS29658.1|Mm103|chr19	Olfr1469
	CCDS12832.1|Hs105|chr19	SIGLEC10	CCDS55927.1|Hs105|chr14	NUMB	CCDS29672.1|Mm103|chr19	Olfr1496
	CCDS12837.1|Hs105|chr19	ZNF175	CCDS55969.1|Hs105|chr15	VWA9	CCDS29689.1|Mm103|chr19	2410127L17Rik
	CCDS12842.2|Hs105|chr19	ZNF577	CCDS55991.1|Hs105|chr16	KIAA0430	CCDS29696.1|Mm103|chr19	Aldh1a7
	CCDS12843.1|Hs105|chr19	ZNF649	CCDS55992.1|Hs105|chr16	CCP110	CCDS29734.1|Mm103|chr19	Plgrkt
	CCDS12844.1|Hs105|chr19	ZNF613	CCDS56010.1|Hs105|chr16	CDH13	CCDS29750.1|Mm103|chr19	Sgms1
	CCDS12845.1|Hs105|chr19	ZNF350	CCDS56017.1|Hs105|chr17	ASGR1	CCDS29762.1|Mm103|chr19	Ifit3
	CCDS12851.1|Hs105|chr19	ZNF610	CCDS56040.1|Hs105|chr17	C17orf112	CCDS29769.1|Mm103|chr19	Htr7
	CCDS12859.1|Hs105|chr19	ZNF160	CCDS56072.1|Hs105|chr18	MBD1	CCDS29773.1|Mm103|chr19	Hectd2
	CCDS12897.1|Hs105|chr19	LAIR2	CCDS56074.1|Hs105|chr19	PIP5K1C	CCDS29776.1|Mm103|chr19	March5
	CCDS12898.1|Hs105|chr19	LAIR2	CCDS56103.1|Hs105|chr19	NCR1	CCDS29786.1|Mm103|chr19	Lgi1
	CCDS12904.1|Hs105|chr19	KIR2DL1	CCDS56147.1|Hs105|chr2	CHN1	CCDS29787.1|Mm103|chr19	Slc35g1
	CCDS12932.1|Hs105|chr19	ZNF581	CCDS56161.1|Hs105|chr2	STRADB	CCDS29796.1|Mm103|chr19	Cyp2c67
	CCDS12940.1|Hs105|chr19	GALP	CCDS56181.1|Hs105|chr20	C20orf78	CCDS29797.1|Mm103|chr19	Cyp2c68
	CCDS12946.1|Hs105|chr19	ZFP28	CCDS56238.1|Hs105|chr3	ARPC4	CCDS29798.2|Mm103|chr19	Cyp2c40
	CCDS12951.1|Hs105|chr19	VN1R1	CCDS56267.1|Hs105|chr3	CD200R1L	CCDS29812.1|Mm103|chr19	Slit1
	CCDS12972.1|Hs105|chr19	ZNF329	CCDS56270.1|Hs105|chr3	ILDR1	CCDS29825.2|Mm103|chr19	Zfyve27
	CCDS12974.1|Hs105|chr19	ZNF8	CCDS56271.1|Hs105|chr3	ILDR1	CCDS29836.1|Mm103|chr19	Cox15
	CCDS12975.1|Hs105|chr19	ZSCAN22	CCDS56272.1|Hs105|chr3	CD86	CCDS29840.1|Mm103|chr19	Cpn1
	CCDS12982.1|Hs105|chr19	ZNF446	CCDS56273.1|Hs105|chr3	CD86	CCDS29843.1|Mm103|chr19	Chuk
	CCDS12987.1|Hs105|chr19	UBE2M	CCDS56341.1|Hs105|chr4	PLRG1	CCDS29863.1|Mm103|chr19	Fbxw4
	CCDS12991.1|Hs105|chr20	DEFB127	CCDS56343.1|Hs105|chr4	SPOCK3	CCDS29871.1|Mm103|chr19	Elovl3
	CCDS12993.1|Hs105|chr20	DEFB132	CCDS56344.1|Hs105|chr4	SPOCK3	CCDS29883.1|Mm103|chr19	Nt5c2
	CCDS13014.1|Hs105|chr20	FKBP1A	CCDS56345.1|Hs105|chr4	SPOCK3	CCDS29886.1|Mm103|chr19	Taf5
	CCDS13015.1|Hs105|chr20	NSFL1C	CCDS56346.1|Hs105|chr4	SPOCK3	CCDS29982.1|Mm103|chrX	Glod5
	CCDS13016.1|Hs105|chr20	NSFL1C	CCDS56377.1|Hs105|chr5	DCP2	CCDS30048.1|Mm103|chrX	Elk1
	CCDS13018.1|Hs105|chr20	SIRPD	CCDS56395.1|Hs105|chr6	BLOC1S5	CCDS30050.1|Mm103|chrX	Zfp300
	CCDS13023.1|Hs105|chr20	PDYN	CCDS56404.1|Hs105|chr6	BTN2A1	CCDS30051.1|Mm103|chrX	Slc6a14
	CCDS13031.1|Hs105|chr20	IDH3B	CCDS56449.1|Hs105|chr6	RNF146	CCDS30060.1|Mm103|chrX	Pgrmc1
	CCDS13054.1|Hs105|chr20	ATRN	CCDS56469.1|Hs105|chr7	STEAP1B	CCDS30062.1|Mm103|chrX	Slc25a5
	CCDS13081.1|Hs105|chr20	PRND	CCDS56474.1|Hs105|chr7	GGCT	CCDS30094.1|Mm103|chrX	Mcts1
	CCDS13117.1|Hs105|chr20	ESF1	CCDS56505.1|Hs105|chr7	PTPRZ1	CCDS30099.1|Mm103|chrX	Sh2d1a
	CCDS13118.1|Hs105|chr20	NDUFAF5	CCDS56551.1|Hs105|chr8	ANGPT1	CCDS30111.1|Mm103|chrX	Zfp280c
	CCDS13120.2|Hs105|chr20	MACROD2	CCDS56554.1|Hs105|chr8	KCNQ3	CCDS30119.1|Mm103|chrX	Olfr1323
	CCDS13121.1|Hs105|chr20	FLRT3	CCDS58010.1|Hs105|chr1	BCAR3	CCDS30131.1|Mm103|chrX	Mospd1
	CCDS13123.1|Hs105|chr20	SNRPB2	CCDS58014.1|Hs105|chr1	LRRC39	CCDS30138.1|Mm103|chrX	Zfp36l3
	CCDS13131.1|Hs105|chr20	MGME1	CCDS58027.1|Hs105|chr1	SELENBP1	CCDS30174.1|Mm103|chrX	1110012L19Rik
	CCDS13136.1|Hs105|chr20	RBBP9	CCDS58040.1|Hs105|chr1	FCGR3B	CCDS30180.1|Mm103|chrX	Hmgb3
	CCDS13141.1|Hs105|chr20	NAA20	CCDS58047.1|Hs105|chr1	SOAT1	CCDS30184.1|Mm103|chrX	Cnga2
	CCDS13151.1|Hs105|chr20	GZF1	CCDS58048.1|Hs105|chr1	SOAT1	CCDS30197.1|Mm103|chrX	Xlr3c
	CCDS13152.1|Hs105|chr20	NAPB	CCDS58051.1|Hs105|chr1	OCLM	CCDS30206.1|Mm103|chrX	Dusp9
	CCDS13168.1|Hs105|chr20	VSX1	CCDS58052.1|Hs105|chr1	CRB1	CCDS30211.1|Mm103|chrX	Srpk3
	CCDS13170.1|Hs105|chr20	ENTPD6	CCDS58053.1|Hs105|chr1	CRB1	CCDS30215.1|Mm103|chrX	L1cam
	CCDS13177.1|Hs105|chr20	DEFB118	CCDS58088.1|Hs105|chr10	DYDC2	CCDS30220.1|Mm103|chrX	Opn1mw
	CCDS13182.1|Hs105|chr20	HM13	CCDS58093.1|Hs105|chr10	R3HCC1L	CCDS30230.1|Mm103|chrX	Ubl4
	CCDS13188.1|Hs105|chr20	BCL2L1	CCDS58098.1|Hs105|chr10	INPP5F	CCDS30251.1|Mm103|chrX	Obp1a
	CCDS13189.1|Hs105|chr20	BCL2L1	CCDS58099.1|Hs105|chr10	MCMBP	CCDS30259.1|Mm103|chrX	Samt3
	CCDS13204.1|Hs105|chr20	DNMT3B	CCDS58101.1|Hs105|chr10	TTC40	CCDS30263.1|Mm103|chrX	Pet2
	CCDS13205.1|Hs105|chr20	DNMT3B	CCDS58124.1|Hs105|chr11	UEVLD	CCDS30283.1|Mm103|chrX	Asb12
	CCDS13206.1|Hs105|chr20	DNMT3B	CCDS58135.1|Hs105|chr11	MS4A4A	CCDS30284.1|Mm103|chrX	Zc4h2
	CCDS13207.1|Hs105|chr20	DNMT3B	CCDS58150.1|Hs105|chr11	TBC1D10C	CCDS30289.1|Mm103|chrX	Heph
	CCDS13213.2|Hs105|chr20	BPIFB4	CCDS58151.1|Hs105|chr11	NUDT8	CCDS30296.1|Mm103|chrX	Yipf6
	CCDS13235.1|Hs105|chr20	DYNLRB1	CCDS58175.1|Hs105|chr11	ARHGAP20	CCDS30328.1|Mm103|chrX	Cdx4
	CCDS13247.1|Hs105|chr20	EDEM2	CCDS58176.1|Hs105|chr11	ARHGAP20	CCDS30341.1|Mm103|chrX	Fnd3c2
	CCDS13268.1|Hs105|chr20	PHF20	CCDS58177.1|Hs105|chr11	ARHGAP20	CCDS30352.1|Mm103|chrX	Gm732
	CCDS13303.1|Hs105|chr20	BPI	CCDS58196.1|Hs105|chr11	APLP2	CCDS30362.1|Mm103|chrX	Pof1b
	CCDS13308.1|Hs105|chr20	ACTR5	CCDS58239.1|Hs105|chr12	SMUG1	CCDS30392.1|Mm103|chrX	Tmem35
	CCDS13343.1|Hs105|chr20	WFDC12	CCDS58241.1|Hs105|chr12	OR2AP1	CCDS30400.1|Mm103|chrX	Armcx3
	CCDS13345.1|Hs105|chr20	SEMG1	CCDS58252.1|Hs105|chr12	RAP1B	CCDS30406.1|Mm103|chrX	Nxf7
	CCDS13346.1|Hs105|chr20	SEMG2	CCDS58253.1|Hs105|chr12	RAP1B	CCDS30434.1|Mm103|chrX	D330045A20Rik
	CCDS13352.1|Hs105|chr20	TP53TG5	CCDS58254.1|Hs105|chr12	RAP1B	CCDS30443.1|Mm103|chrX	Vsig1
	CCDS13358.1|Hs105|chr20	WFDC6	CCDS58257.1|Hs105|chr12	KCNC2	CCDS30446.1|Mm103|chrX	Gucy2f
	CCDS13394.1|Hs105|chr20	CD40	CCDS58264.1|Hs105|chr12	HAL	CCDS30448.1|Mm103|chrX	Acsl4
	CCDS13419.1|Hs105|chr20	PTGIS	CCDS58269.1|Hs105|chr12	MYBPC1	CCDS30456.1|Mm103|chrX	Alg13
	CCDS13428.1|Hs105|chr20	TMEM189	CCDS58270.1|Hs105|chr12	MYBPC1	CCDS30468.2|Mm103|chrX	Tsr2
	CCDS13430.1|Hs105|chr20	PTPN1	CCDS58271.1|Hs105|chr12	MYBPC1	CCDS30473.1|Mm103|chrX	Smc1a
	CCDS13434.1|Hs105|chr20	DPM1	CCDS58273.1|Hs105|chr12	MYBPC1	CCDS30478.1|Mm103|chrX	Mageh1
	CCDS13454.1|Hs105|chr20	TFAP2C	CCDS58320.1|Hs105|chr14	KIAA0586	CCDS30519.2|Mm103|chrX	Bmx
	CCDS13476.1|Hs105|chr20	ATP5E	CCDS58331.1|Hs105|chr14	SLIRP	CCDS30523.1|Mm103|chrX	Asb11
	CCDS13480.1|Hs105|chr20	PHACTR3	CCDS58333.1|Hs105|chr14	SEL1L	CCDS30542.1|Mm103|chrY	Eif2s3y
	CCDS13481.1|Hs105|chr20	PHACTR3	CCDS58370.1|Hs105|chr15	USP3	CCDS30545.1|Mm103|chrY	Sry
	CCDS13484.1|Hs105|chr20	FAM217B	CCDS58386.1|Hs105|chr15	PML	CCDS35504.1|Mm103|chr1	Mrpl15
	CCDS13489.1|Hs105|chr20	PSMA7	CCDS58395.1|Hs105|chr15	ZFAND6	CCDS35508.1|Mm103|chr1	Pcmtd1
	CCDS13505.1|Hs105|chr20	COL9A3	CCDS58462.1|Hs105|chr16	IRX5	CCDS35512.1|Mm103|chr1	Arfgef1
	CCDS13511.1|Hs105|chr20	YTHDF1	CCDS58491.1|Hs105|chr16	C16orf95	CCDS35518.1|Mm103|chr1	Tmem70
	CCDS13556.1|Hs105|chr20	OPRL1	CCDS58516.1|Hs105|chr17	USP43	CCDS35533.1|Mm103|chr1	Bend6
	CCDS13559.1|Hs105|chr20	PCMTD2	CCDS58537.1|Hs105|chr17	C17orf75	CCDS35539.1|Mm103|chr1	Inpp4a
	CCDS13564.1|Hs105|chr21	LIPI	CCDS58579.1|Hs105|chr17	COX11	CCDS35540.1|Mm103|chr1	Inpp4a
	CCDS13568.1|Hs105|chr21	NRIP1	CCDS58584.1|Hs105|chr17	GDPD1	CCDS35566.2|Mm103|chr1	Ankrd44
	CCDS13578.1|Hs105|chr21	CYYR1	CCDS58683.1|Hs105|chr19	SMIM17	CCDS35582.1|Mm103|chr1	Cflar
	CCDS13582.1|Hs105|chr21	RWDD2B	CCDS58724.1|Hs105|chr2	GYPC	CCDS35589.1|Mm103|chr1	Nrp2
	CCDS13619.1|Hs105|chr21	PAXBP1	CCDS58726.1|Hs105|chr2	CCDC74B	CCDS35590.1|Mm103|chr1	Nrp2
	CCDS13627.1|Hs105|chr21	GART	CCDS58732.1|Hs105|chr2	CCDC74A	CCDS35591.1|Mm103|chr1	Nrp2
	CCDS13636.1|Hs105|chr21	KCNE1	CCDS58752.1|Hs105|chr2	DIS3L2	CCDS35619.1|Mm103|chr1	Stk36
	CCDS13638.1|Hs105|chr21	CLIC6	CCDS58761.1|Hs105|chr20	TGM6	CCDS35621.1|Mm103|chr1	Fam134a
	CCDS13648.1|Hs105|chr21	RIPPLY3	CCDS58773.1|Hs105|chr20	CSE1L	CCDS35636.1|Mm103|chr1	C130026I21Rik
	CCDS13660.1|Hs105|chr21	PSMG1	CCDS58788.1|Hs105|chr21	JAM2	CCDS35646.1|Mm103|chr1	Ncl
	CCDS13661.1|Hs105|chr21	PSMG1	CCDS58818.1|Hs105|chr3	RPL15	CCDS35652.1|Mm103|chr1	Eif4e2
	CCDS13662.1|Hs105|chr21	BRWD1	CCDS58904.1|Hs105|chr4	RASSF6	CCDS35653.1|Mm103|chr1	Kcnj13
	CCDS13668.1|Hs105|chr21	BACE2	CCDS58905.1|Hs105|chr4	RASSF6	CCDS35662.1|Mm103|chr1	Lrrfip1
	CCDS13669.1|Hs105|chr21	BACE2	CCDS58908.1|Hs105|chr4	FAM47E-STBD1	CCDS35676.1|Mm103|chr1	Slco6b1
	CCDS13703.1|Hs105|chr21	AGPAT3	CCDS58916.1|Hs105|chr4	PDLIM5	CCDS35690.1|Mm103|chr1	Tsn
	CCDS13704.1|Hs105|chr21	TRAPPC10	CCDS58918.1|Hs105|chr4	PDLIM5	CCDS35704.1|Mm103|chr1	Elk4
	CCDS13739.1|Hs105|chr22	IL17RA	CCDS58922.1|Hs105|chr4	COL25A1	CCDS35714.1|Mm103|chr1	Tmem183a
	CCDS13746.1|Hs105|chr22	BCL2L13	CCDS58931.1|Hs105|chr4	SPOCK3	CCDS35718.1|Mm103|chr1	Lmod1
	CCDS13753.1|Hs105|chr22	DGCR6	CCDS58943.1|Hs105|chr5	TARS	CCDS35725.1|Mm103|chr1	Camsap2
	CCDS13768.1|Hs105|chr22	GNB1L	CCDS58949.1|Hs105|chr5	KIF2A	CCDS35730.1|Mm103|chr1	Gm4788
	CCDS13775.1|Hs105|chr22	RANBP1	CCDS59015.1|Hs105|chr6	TCP11	CCDS35737.1|Mm103|chr1	1700025G04Rik
	CCDS13778.1|Hs105|chr22	DGCR6L	CCDS59016.1|Hs105|chr6	TCP11	CCDS35756.1|Mm103|chr1	Adcy10
	CCDS13809.1|Hs105|chr22	IGLL1	CCDS59017.1|Hs105|chr6	TCP11	CCDS35794.1|Mm103|chr1	Ifi202b
	CCDS13848.1|Hs105|chr22	C22orf31	CCDS59018.1|Hs105|chr6	TCP11	CCDS35799.1|Mm103|chr1	Akt3
	CCDS13857.2|Hs105|chr22	RFPL1	CCDS59040.1|Hs105|chr6	LATS1	CCDS35800.1|Mm103|chr1	Zbtb18
	CCDS13876.1|Hs105|chr22	SEC14L2	CCDS59061.1|Hs105|chr7	GNAI1	CCDS35802.1|Mm103|chr1	Gm16432
	CCDS13894.1|Hs105|chr22	PATZ1	CCDS59064.1|Hs105|chr7	STEAP2	CCDS35809.1|Mm103|chr1	9130409I23Rik
	CCDS13895.1|Hs105|chr22	PATZ1	CCDS59108.1|Hs105|chr8	STK3	CCDS35811.1|Mm103|chr1	Enah
	CCDS13904.1|Hs105|chr22	RFPL3	CCDS59154.1|Hs105|chr9	C9orf62	CCDS35812.1|Mm103|chr1	Srp9
	CCDS13919.1|Hs105|chr22	APOL6	CCDS59240.1|Hs105|chr12	ZNF268	CCDS35838.1|Mm103|chr10	Shprh
	CCDS13920.1|Hs105|chr22	APOL5	CCDS59248.1|Hs105|chr15	POTEB2	CCDS35846.1|Mm103|chr10	Phactr2
	CCDS13927.1|Hs105|chr22	MYH9	CCDS59250.1|Hs105|chr15	POTEB	CCDS35858.1|Mm103|chr10	Bclaf1
	CCDS13932.1|Hs105|chr22	IFT27	CCDS59269.1|Hs105|chr16	HYDIN	CCDS35869.1|Mm103|chr10	Taar2
	CCDS13934.1|Hs105|chr22	NCF4	CCDS59325.1|Hs105|chr18	CDH19	CCDS35874.1|Mm103|chr10	Ptprk
	CCDS13950.1|Hs105|chr22	LGALS2	CCDS59368.1|Hs105|chr19	ZNF729	CCDS35888.1|Mm103|chr10	Mical1
	CCDS13958.1|Hs105|chr22	GALR3	CCDS59435.1|Hs105|chr2	TTN	CCDS35909.1|Mm103|chr10	Micu1
	CCDS13974.1|Hs105|chr22	CBY1	CCDS59483.2|Hs105|chr4	DUX4L7	CCDS35913.1|Mm103|chr10	Pcbd1
	CCDS14024.1|Hs105|chr22	TNFRSF13C	CCDS59484.2|Hs105|chr4	DUX4L4	CCDS35915.1|Mm103|chr10	Adamts14
	CCDS14026.2|Hs105|chr22	SEPT3	CCDS59485.2|Hs105|chr4	DUX4L3	CCDS35964.1|Mm103|chr10	Olfr1356
	CCDS14027.2|Hs105|chr22	SEPT3	CCDS59489.1|Hs105|chr5	POU5F2	CCDS35994.1|Mm103|chr10	Pip5k1c
	CCDS14048.1|Hs105|chr22	SCUBE1	CCDS59525.1|Hs105|chrX	XAGE2	CCDS36015.1|Mm103|chr10	A230046K03Rik
	CCDS14070.1|Hs105|chr22	ATXN10	CCDS60266.1|Hs105|chr1	SELENBP1	CCDS36038.1|Mm103|chr10	Vezt
	CCDS14078.1|Hs105|chr22	TBC1D22A	CCDS60330.1|Hs105|chr1	SDHC	CCDS36050.1|Mm103|chr10	Lin7a
	CCDS14096.1|Hs105|chr22	TYMP	CCDS60356.1|Hs105|chr1	DNM3	CCDS36068.1|Mm103|chr10	Nup107
	CCDS14106.1|Hs105|chrX	SHOX	CCDS60432.1|Hs105|chr1	MIXL1	CCDS36069.1|Mm103|chr10	Mdm1
	CCDS14106.1|Hs105|chrY	SHOX	CCDS60500.1|Hs105|chr10	ARMC3	CCDS36092.1|Mm103|chr10	Sarnp
	CCDS14117.1|Hs105|chrX	ASMT	CCDS60569.1|Hs105|chr10	KCNMA1	CCDS36096.1|Mm103|chr11	Hormad2
	CCDS14117.1|Hs105|chrY	ASMT	CCDS60571.1|Hs105|chr10	KCNMA1	CCDS36119.1|Mm103|chr11	0610010F05Rik
	CCDS14119.1|Hs105|chrX	CD99	CCDS60835.1|Hs105|chr11	SLC22A12	CCDS36124.1|Mm103|chr11	Psme4
	CCDS14119.1|Hs105|chrY	CD99	CCDS60836.1|Hs105|chr11	SLC22A12	CCDS36130.1|Mm103|chr11	Clint1
	CCDS14122.1|Hs105|chrX	ARSE	CCDS60959.1|Hs105|chr11	SDHD	CCDS36134.1|Mm103|chr11	Med7
	CCDS14129.1|Hs105|chrX	PNPLA4	CCDS61084.1|Hs105|chr12	FAR2	CCDS36144.1|Mm103|chr11	9930111J21Rik2
	CCDS14135.1|Hs105|chrX	SHROOM2	CCDS61104.1|Hs105|chr12	PUS7L	CCDS36148.1|Mm103|chr11	Zfp2
	CCDS14160.1|Hs105|chrX	GLRA2	CCDS61146.1|Hs105|chr12	MMP19	CCDS36164.1|Mm103|chr11	Gm12253
	CCDS14164.1|Hs105|chrX	ASB11	CCDS61177.1|Hs105|chr12	MON2	CCDS36185.1|Mm103|chr11	Myh13
	CCDS14172.1|Hs105|chrX	ZRSR2	CCDS61251.1|Hs105|chr12	WSB2	CCDS36186.1|Mm103|chr11	Pik3r6
	CCDS14173.1|Hs105|chrX	AP1S2	CCDS61252.1|Hs105|chr12	WSB2	CCDS36235.1|Mm103|chr11	Taok1
	CCDS14181.1|Hs105|chrX	NHS	CCDS61498.1|Hs105|chr14	ZFYVE1	CCDS36246.1|Mm103|chr11	Ccl11
	CCDS14190.1|Hs105|chrX	PHKA2	CCDS61504.1|Hs105|chr14	ISCA2	CCDS36251.1|Mm103|chr11	Unc45b
	CCDS14193.1|Hs105|chrX	SH3KBP1	CCDS61719.1|Hs105|chr15	RCN2	CCDS36269.1|Mm103|chr11	Hsf5
	CCDS14224.1|Hs105|chrX	CXorf21	CCDS62044.1|Hs105|chr17	SCIMP	CCDS36273.1|Mm103|chr11	Srsf1
	CCDS14225.1|Hs105|chrX	GK	CCDS62156.1|Hs105|chr17	ZNHIT3	CCDS36277.1|Mm103|chr11	Coil
	CCDS14231.1|Hs105|chrX	DMD	CCDS62330.1|Hs105|chr17	GRIN2C	CCDS36278.1|Mm103|chr11	Trim25
	CCDS14232.1|Hs105|chrX	DMD	CCDS62988.1|Hs105|chr2	POLR1B	CCDS36282.1|Mm103|chr11	Spag9
	CCDS14239.1|Hs105|chrX	PRRG1	CCDS62989.1|Hs105|chr2	POLR1B	CCDS36292.1|Mm103|chr11	Gpr179
	CCDS14254.1|Hs105|chrX	MED14	CCDS62990.1|Hs105|chr2	POLR1B	CCDS36304.1|Mm103|chr11	Rara
	CCDS14283.1|Hs105|chrX	ELK1	CCDS63377.1|Hs105|chr21	ICOSLG	CCDS36305.1|Mm103|chr11	Krt24
	CCDS14286.1|Hs105|chrX	SPACA5	CCDS64194.1|Hs105|chr5	MTRNR2L2	CCDS36307.1|Mm103|chr11	Krt40
	CCDS14305.1|Hs105|chrX	GATA1	CCDS64277.1|Hs105|chr5	YIPF5	CCDS36330.1|Mm103|chr11	Krtap17-1
	CCDS14357.1|Hs105|chrX	WNK3	CCDS64285.1|Hs105|chr5	FBXO38	CCDS36331.1|Mm103|chr11	Ttc25
	CCDS14358.1|Hs105|chrX	TSR2	CCDS64491.1|Hs105|chr6	CEP57L1	CCDS36355.1|Mm103|chr11	Efcab3
	CCDS14367.1|Hs105|chrX	PAGE2	CCDS64630.1|Hs105|chr7	YAE1D1	CCDS36365.1|Mm103|chr11	Rpl38
	CCDS14380.1|Hs105|chrX	ZC4H2	CCDS64763.1|Hs105|chr7	FAM71F1	CCDS36368.1|Mm103|chr11	Gm11710
	CCDS14397.1|Hs105|chrX	DGAT2L6	CCDS64805.1|Hs105|chr7	WDR86	CCDS36369.1|Mm103|chr11	Gm11711
	CCDS14411.1|Hs105|chrX	ITGB1BP2	CCDS64915.1|Hs105|chr8	HEY1	CCDS36372.1|Mm103|chr11	4933422H20Rik
	CCDS14412.1|Hs105|chrX	TAF1	CCDS65111.1|Hs105|chr9	RGS3	CCDS36385.1|Mm103|chr11	Chmp6
	CCDS14414.1|Hs105|chrX	OGT	CCDS65298.1|Hs105|chrX	NOX1	CCDS36439.1|Mm103|chr12	Scfd1
	CCDS14417.1|Hs105|chrX	PIN4	CCDS65492.1|Hs105|chr1	MAP7D1	CCDS36442.2|Mm103|chr12	Nubpl
	CCDS14421.1|Hs105|chrX	PHKA1	CCDS65493.1|Hs105|chr1	MAP7D1	CCDS36447.1|Mm103|chr12	Snx6
	CCDS14424.1|Hs105|chrX	CDX4	CCDS65618.1|Hs105|chr1	OLFML3	CCDS36450.1|Mm103|chr12	Ppp2r3c
	CCDS14430.1|Hs105|chrX	ZDHHC15	CCDS66240.1|Hs105|chr11	AMICA1	CCDS36464.1|Mm103|chr12	Vcpkmt
	CCDS14449.1|Hs105|chrX	SH3BGRL	CCDS66332.1|Hs105|chr12	RERGL	CCDS36468.1|Mm103|chr12	Nin
	CCDS14452.1|Hs105|chrX	POF1B	CCDS66405.1|Hs105|chr12	STAC3	CCDS36482.1|Mm103|chr12	Galnt16
	CCDS14454.1|Hs105|chrX	CHM	CCDS66406.1|Hs105|chr12	STAC3	CCDS36497.1|Mm103|chr12	Mlh3
	CCDS14459.1|Hs105|chrX	TGIF2LX	CCDS66584.1|Hs105|chr13	TUBGCP3	CCDS36500.1|Mm103|chr12	Zdhhc22
	CCDS14465.1|Hs105|chrX	NAP1L3	CCDS66723.1|Hs105|chr14	TMEM179	CCDS36502.1|Mm103|chr12	Noxred1
	CCDS14468.1|Hs105|chrX	DIAPH2	CCDS66732.1|Hs105|chr15	EMC4	CCDS36523.1|Mm103|chr12	Calm1
	CCDS14478.1|Hs105|chrX	TMEM35	CCDS68127.1|Hs105|chr20	PTPRT	CCDS36549.1|Mm103|chr12	Tcl1
	CCDS14488.1|Hs105|chrX	ARMCX6	CCDS68202.1|Hs105|chr21	CBR1	CCDS36575.1|Mm103|chr12	Wdr60
	CCDS14489.1|Hs105|chrX	ARMCX3	CCDS68761.1|Hs105|chr4	ADH1B	CCDS36578.1|Mm103|chr12	Dnah11
	CCDS14498.1|Hs105|chrX	TMSB15A	CCDS68825.1|Hs105|chr4	ACSL1	CCDS36585.1|Mm103|chr13	Pitrm1
	CCDS14535.1|Hs105|chrX	VSIG1	CCDS68826.1|Hs105|chr4	ACSL1	CCDS36610.1|Mm103|chr13	Olfr1360
	CCDS14543.1|Hs105|chrX	COL4A5	CCDS69058.1|Hs105|chr6	FAM65B	CCDS36617.1|Mm103|chr13	Vmn1r209
	CCDS14545.1|Hs105|chrX	GUCY2F	CCDS69127.1|Hs105|chr6	SLC35B2	CCDS36619.1|Mm103|chr13	Btn2a2
	CCDS14548.1|Hs105|chrX	ACSL4	CCDS69177.1|Hs105|chr6	REV3L	CCDS36623.1|Mm103|chr13	Fam65b
	CCDS14549.1|Hs105|chrX	ACSL4	CCDS69224.1|Hs105|chr6	C6orf211	CCDS36629.1|Mm103|chr13	Serpinb9c
	CCDS14559.1|Hs105|chrX	ALG13			CCDS36633.1|Mm103|chr13	Lyrm4
	CCDS14565.1|Hs105|chrX	IL13RA2			CCDS36639.1|Mm103|chr13	Elovl2
	CCDS14570.1|Hs105|chrX	SLC6A14			CCDS36646.1|Mm103|chr13	Jarid2
	CCDS14578.1|Hs105|chrX	SLC25A5			CCDS36664.1|Mm103|chr13	Cks2
	CCDS14579.1|Hs105|chrX	CXorf56			CCDS36668.1|Mm103|chr13	Faf2
	CCDS14584.1|Hs105|chrX	SEPT6			CCDS36673.1|Mm103|chr13	Nsd1
	CCDS14592.1|Hs105|chrX	NKAP			CCDS36674.1|Mm103|chr13	Rgs14
	CCDS14601.1|Hs105|chrX	MCTS1			CCDS36675.1|Mm103|chr13	F12
	CCDS14603.1|Hs105|chrX	GLUD2			CCDS36679.1|Mm103|chr13	Cxcl14
	CCDS14608.1|Hs105|chrX	SH2D1A			CCDS36689.1|Mm103|chr13	Zcchc6
	CCDS14622.1|Hs105|chrX	ZNF280C			CCDS36696.1|Mm103|chr13	Zfp808
	CCDS14635.1|Hs105|chrX	USP26			CCDS36710.1|Mm103|chr13	Zfp458
	CCDS14645.1|Hs105|chrX	MOSPD1			CCDS36712.1|Mm103|chr13	Zfp595
	CCDS14660.1|Hs105|chrX	ARHGEF6			CCDS36713.1|Mm103|chr13	Zfp456
	CCDS14681.1|Hs105|chrX	TMEM257			CCDS36715.1|Mm103|chr13	Zfp748
	CCDS14701.1|Hs105|chrX	CNGA2			CCDS36739.1|Mm103|chr13	Tmem161b
	CCDS14705.1|Hs105|chrX	MAGEA10			CCDS36752.1|Mm103|chr13	S100z
	CCDS14718.1|Hs105|chrX	PNMA5			CCDS36765.1|Mm103|chr13	Serf1
	CCDS14733.1|Hs105|chrX	L1CAM			CCDS36768.1|Mm103|chr13	Ccnb1
	CCDS14734.1|Hs105|chrX	L1CAM			CCDS36782.1|Mm103|chr13	Ccno
	CCDS14738.2|Hs105|chrX	RENBP			CCDS36788.1|Mm103|chr13	Itga1
	CCDS14742.1|Hs105|chrX	OPN1LW			CCDS36793.1|Mm103|chr14	D830030K20Rik
	CCDS14743.1|Hs105|chrX	OPN1MW			CCDS36813.1|Mm103|chr14	Nid2
	CCDS14746.1|Hs105|chrX	RPL10			CCDS36828.1|Mm103|chr14	Polr3a
	CCDS14754.1|Hs105|chrX	UBL4A			CCDS36869.1|Mm103|chr14	Mapk8
	CCDS14765.1|Hs105|chrX	VBP1			CCDS36900.1|Mm103|chr14	Ktn1
	CCDS14770.4|Hs105|chrX	VAMP7			CCDS36905.1|Mm103|chr14	Ttc5
	CCDS14770.4|Hs105|chrY	VAMP7			CCDS36907.1|Mm103|chr14	Tep1
	CCDS14775.1|Hs105|chrY	TGIF2LY			CCDS36918.1|Mm103|chr14	Rpgrip1
	CCDS14776.1|Hs105|chrY	PCDH11Y			CCDS36927.1|Mm103|chr14	Myh6
	CCDS14777.1|Hs105|chrY	PCDH11Y			CCDS36937.2|Mm103|chr14	Ift88
	CCDS14790.1|Hs105|chrY	HSFY1			CCDS36952.1|Mm103|chr14	Prss55
	CCDS30551.1|Hs105|chr1	AGRN			CCDS36957.1|Mm103|chr14	Clu
	CCDS30579.1|Hs105|chr1	TMEM201			CCDS36975.1|Mm103|chr14	Esd
	CCDS30607.1|Hs105|chr1	DDI2			CCDS36976.1|Mm103|chr14	Lrch1
	CCDS30616.1|Hs105|chr1	CROCC			CCDS36977.1|Mm103|chr14	5031414D18Rik
	CCDS30631.1|Hs105|chr1	NIPAL3			CCDS37054.1|Mm103|chr15	March6
	CCDS30638.1|Hs105|chr1	TMEM57			CCDS37063.1|Mm103|chr15	Zfp706
	CCDS30704.1|Hs105|chr1	UQCRH			CCDS37066.1|Mm103|chr15	Dcaf13
	CCDS30741.1|Hs105|chr1	LEPR			CCDS37067.1|Mm103|chr15	Rims2
	CCDS30742.1|Hs105|chr1	PDE4B			CCDS37072.1|Mm103|chr15	Samd12
	CCDS30743.1|Hs105|chr1	PDE4B			CCDS37077.2|Mm103|chr15	Tbc1d31
	CCDS30745.1|Hs105|chr1	C1orf141			CCDS37079.1|Mm103|chr15	Atad2
	CCDS30753.1|Hs105|chr1	HHLA3			CCDS37091.1|Mm103|chr15	Tg
	CCDS30759.1|Hs105|chr1	PTGFR			CCDS37102.1|Mm103|chr15	Arc
	CCDS30760.1|Hs105|chr1	SAMD13			CCDS37122.1|Mm103|chr15	Tssk5
	CCDS30763.2|Hs105|chr1	ODF2L			CCDS37172.1|Mm103|chr15	Celsr1
	CCDS30773.1|Hs105|chr1	GFI1			CCDS37180.1|Mm103|chr15	Lrrk2
	CCDS30778.1|Hs105|chr1	LPPR5			CCDS37184.1|Mm103|chr15	Ano6
	CCDS30779.1|Hs105|chr1	LPPR5			CCDS37187.2|Mm103|chr15	Rapgef3
	CCDS30781.1|Hs105|chr1	OLFM3			CCDS37203.1|Mm103|chr15	Faim2
	CCDS30789.1|Hs105|chr1	TMEM167B			CCDS37204.1|Mm103|chr15	Smarcd1
	CCDS30796.1|Hs105|chr1	AMPD2			CCDS37206.1|Mm103|chr15	Lima1
	CCDS30800.1|Hs105|chr1	LRIF1			CCDS37209.1|Mm103|chr15	Mettl7a3
	CCDS30808.1|Hs105|chr1	LRIG2			CCDS37221.1|Mm103|chr15	Krt1
	CCDS30852.1|Hs105|chr1	ADAMTSL4			CCDS37224.1|Mm103|chr15	Tenc1
	CCDS30857.1|Hs105|chr1	TCHHL1			CCDS37240.1|Mm103|chr16	Slx4
	CCDS30870.1|Hs105|chr1	LOR			CCDS37250.1|Mm103|chr16	Emp2
	CCDS30875.1|Hs105|chr1	CRTC2			CCDS37252.1|Mm103|chr16	Dexi
	CCDS30878.2|Hs105|chr1	TDRD10			CCDS37280.1|Mm103|chr16	Ranbp1
	CCDS30900.1|Hs105|chr1	OR10X1			CCDS37281.1|Mm103|chr16	Trmt2a
	CCDS30904.1|Hs105|chr1	OR6K6			CCDS37282.1|Mm103|chr16	Trmt2a
	CCDS30905.1|Hs105|chr1	OR6N1			CCDS37292.1|Mm103|chr16	Thpo
	CCDS30907.1|Hs105|chr1	PYHIN1			CCDS37346.1|Mm103|chr16	Cd200r4
	CCDS30908.1|Hs105|chr1	PYHIN1			CCDS37421.1|Mm103|chr17	Tiam2
	CCDS30926.1|Hs105|chr1	FCRLA			CCDS37454.2|Mm103|chr17	Tbp
	CCDS30933.1|Hs105|chr1	DCAF6			CCDS37462.1|Mm103|chr17	Zfp54
	CCDS30958.1|Hs105|chr1	CFHR3			CCDS37463.1|Mm103|chr17	Zfp51
	CCDS30959.1|Hs105|chr1	CFHR2			CCDS37464.1|Mm103|chr17	Zfp52
	CCDS30960.1|Hs105|chr1	ZBTB41			CCDS37465.1|Mm103|chr17	Zfp760
	CCDS30964.1|Hs105|chr1	DDX59			CCDS37475.1|Mm103|chr17	Srrm2
	CCDS30968.1|Hs105|chr1	TNNT2			CCDS37493.1|Mm103|chr17	Rps2
	CCDS30969.1|Hs105|chr1	TNNT2			CCDS37519.1|Mm103|chr17	Cuta
	CCDS30977.1|Hs105|chr1	ATP2B4			CCDS37520.1|Mm103|chr17	Zbtb9
	CCDS30989.1|Hs105|chr1	SLC26A9			CCDS37521.1|Mm103|chr17	AI413582
	CCDS31014.1|Hs105|chr1	SYT14			CCDS37527.1|Mm103|chr17	Scube3
	CCDS31019.1|Hs105|chr1	TATDN3			CCDS37538.1|Mm103|chr17	Rnf8
	CCDS31024.1|Hs105|chr1	KCNK2			CCDS37543.1|Mm103|chr17	Umodl1
	CCDS31040.1|Hs105|chr1	ENAH			CCDS37555.1|Mm103|chr17	Akap8
	CCDS31041.1|Hs105|chr1	ENAH			CCDS37573.1|Mm103|chr17	Rps18
	CCDS31076.1|Hs105|chr1	AKT3			CCDS37611.1|Mm103|chr17	Trim39
	CCDS31077.1|Hs105|chr1	AKT3			CCDS37619.1|Mm103|chr17	Opn5
	CCDS31079.1|Hs105|chr1	C1orf100			CCDS37645.1|Mm103|chr17	9830107B12Rik
	CCDS31095.1|Hs105|chr1	OR6F1			CCDS37653.1|Mm103|chr17	Pp2d1
	CCDS31100.1|Hs105|chr1	OR2T8			CCDS37664.1|Mm103|chr17	Ptprs
	CCDS31127.1|Hs105|chr1	ZNF692			CCDS37674.1|Mm103|chr17	Pja2
	CCDS31136.1|Hs105|chr10	ANKRD16			CCDS37675.1|Mm103|chr17	Pja2
	CCDS31154.1|Hs105|chr10	FAM171A1			CCDS37718.1|Mm103|chr18	Mtpap
	CCDS31155.1|Hs105|chr10	ITGA8			CCDS37748.1|Mm103|chr18	Klhl14
	CCDS31168.1|Hs105|chr10	PDSS1			CCDS37752.1|Mm103|chr18	Pik3c3
	CCDS31179.1|Hs105|chr10	NRP1			CCDS37757.1|Mm103|chr18	Srp19
	CCDS31180.1|Hs105|chr10	NRP1			CCDS37758.1|Mm103|chr18	4933408B17Rik
	CCDS31205.1|Hs105|chr10	ZWINT			CCDS37759.1|Mm103|chr18	Cdc25c
	CCDS31211.1|Hs105|chr10	DDX21			CCDS37771.1|Mm103|chr18	E230025N22Rik
	CCDS31214.1|Hs105|chr10	TYSND1			CCDS37791.1|Mm103|chr18	Nr3c1
	CCDS31217.1|Hs105|chr10	PCBD1			CCDS37794.1|Mm103|chr18	Prelid2
	CCDS31271.1|Hs105|chr10	FBXW4			CCDS37805.1|Mm103|chr18	Spink5
	CCDS31284.1|Hs105|chr10	MXI1			CCDS37813.1|Mm103|chr18	Sema6a
	CCDS31290.1|Hs105|chr10	FAM160B1			CCDS37820.2|Mm103|chr18	Sncaip
	CCDS31291.1|Hs105|chr10	CCDC172			CCDS37823.1|Mm103|chr18	Csnk1g3
	CCDS31294.1|Hs105|chr10	RGS10			CCDS37824.1|Mm103|chr18	Zfp608
	CCDS31298.1|Hs105|chr10	FGFR2			CCDS37826.1|Mm103|chr18	Slc12a2
	CCDS31322.2|Hs105|chr11	ATHL1			CCDS37855.1|Mm103|chr18	Elac1
	CCDS31343.1|Hs105|chr11	OSBPL5			CCDS37876.1|Mm103|chr18	Tshz1
	CCDS31344.1|Hs105|chr11	OSBPL5			CCDS37877.1|Mm103|chr18	Fbxo15
	CCDS31355.1|Hs105|chr11	OR52I2			CCDS37878.1|Mm103|chr18	Dok6
	CCDS31359.1|Hs105|chr11	OR51F1			CCDS37906.1|Mm103|chr19	Rtn3
	CCDS31361.1|Hs105|chr11	OR51F2			CCDS37914.1|Mm103|chr19	Dak
	CCDS31370.1|Hs105|chr11	OR52J3			CCDS37932.1|Mm103|chr19	Rorb
	CCDS31374.1|Hs105|chr11	OR52A1			CCDS37933.1|Mm103|chr19	Rorb
	CCDS31379.1|Hs105|chr11	OR51B6			CCDS37967.1|Mm103|chr19	Kif20b
	CCDS31399.1|Hs105|chr11	OR52N2			CCDS37970.1|Mm103|chr19	Myof
	CCDS31401.1|Hs105|chr11	OR52E4			CCDS37982.1|Mm103|chr19	Zfp518a
	CCDS31410.1|Hs105|chr11	APBB1			CCDS37983.1|Mm103|chr19	Blnk
	CCDS31415.1|Hs105|chr11	OR10A2			CCDS37985.1|Mm103|chr19	Opalin
	CCDS31416.1|Hs105|chr11	OR2D2			CCDS38010.1|Mm103|chr19	Arl3
	CCDS31422.1|Hs105|chr11	NRIP3			CCDS38014.1|Mm103|chr19	Usmg5
	CCDS31459.1|Hs105|chr11	SLC1A2			CCDS38017.1|Mm103|chr19	Slk
	CCDS31460.1|Hs105|chr11	PAMR1			CCDS38036.1|Mm103|chr2	Fam171a1
	CCDS31461.1|Hs105|chr11	TRIM44			CCDS38057.1|Mm103|chr2	Pdss1
	CCDS31468.1|Hs105|chr11	ALX4			CCDS38064.1|Mm103|chr2	Il1rn
	CCDS31474.1|Hs105|chr11	PHF21A			CCDS38088.1|Mm103|chr2	Dbh
	CCDS31477.1|Hs105|chr11	CKAP5			CCDS38127.1|Mm103|chr2	Psmd14
	CCDS31486.1|Hs105|chr11	OR4X2			CCDS38129.1|Mm103|chr2	Slc38a11
	CCDS31490.1|Hs105|chr11	OR4A47			CCDS38131.1|Mm103|chr2	Scn1a
	CCDS31495.1|Hs105|chr11	OR4C13			CCDS38132.1|Mm103|chr2	Scn9a
	CCDS31498.1|Hs105|chr11	OR4C46			CCDS38133.1|Mm103|chr2	Xirp2
	CCDS31500.1|Hs105|chr11	OR4A15			CCDS38153.1|Mm103|chr2	Dfnb59
	CCDS31505.1|Hs105|chr11	OR4S2			CCDS38161.1|Mm103|chr2	Timm10
	CCDS31506.1|Hs105|chr11	OR4C6			CCDS38162.1|Mm103|chr2	Slc43a1
	CCDS31512.1|Hs105|chr11	OR5D16			CCDS38163.1|Mm103|chr2	Slc43a1
	CCDS31514.1|Hs105|chr11	OR10AG1			CCDS38165.1|Mm103|chr2	Ssrp1
	CCDS31517.1|Hs105|chr11	OR8I2			CCDS38168.1|Mm103|chr2	4833423E24Rik
	CCDS31523.1|Hs105|chr11	OR5T2			CCDS38169.1|Mm103|chr2	Olfr1006
	CCDS31524.1|Hs105|chr11	OR5T3			CCDS38174.1|Mm103|chr2	Olfr1098
	CCDS31535.1|Hs105|chr11	OR5AR1			CCDS38175.1|Mm103|chr2	Olfr1118
	CCDS31536.1|Hs105|chr11	OR9G1			CCDS38177.2|Mm103|chr2	Agbl2
	CCDS31537.1|Hs105|chr11	OR9G4			CCDS38188.1|Mm103|chr2	Slc1a2
	CCDS31563.1|Hs105|chr11	OR4D11			CCDS38189.1|Mm103|chr2	Slc1a2
	CCDS31564.1|Hs105|chr11	OR4D9			CCDS38191.1|Mm103|chr2	0610012H03Rik
	CCDS31583.1|Hs105|chr11	SCGB1D4			CCDS38204.1|Mm103|chr2	Gchfr
	CCDS31595.1|Hs105|chr11	TRPT1			CCDS38208.1|Mm103|chr2	Mga
	CCDS31618.1|Hs105|chr11	PPP1CA			CCDS38223.1|Mm103|chr2	Gm14085
	CCDS31649.1|Hs105|chr11	SYTL2			CCDS38230.1|Mm103|chr2	Secisbp2l
	CCDS31650.1|Hs105|chr11	SYTL2			CCDS38247.1|Mm103|chr2	Crls1
	CCDS31651.1|Hs105|chr11	SYTL2			CCDS38250.1|Mm103|chr2	Esf1
	CCDS31652.1|Hs105|chr11	SYTL2			CCDS38271.1|Mm103|chr2	4921509C19Rik
	CCDS31654.1|Hs105|chr11	CTSC			CCDS38294.1|Mm103|chr2	Dynlrb1
	CCDS31661.1|Hs105|chr11	CARD16			CCDS38297.1|Mm103|chr2	Phf20
	CCDS31664.1|Hs105|chr11	AASDHPPT			CCDS38315.1|Mm103|chr2	Fitm2
	CCDS31668.1|Hs105|chr11	CUL5			CCDS38320.1|Mm103|chr2	Wfdc15b
	CCDS31680.1|Hs105|chr11	USP28			CCDS38330.1|Mm103|chr2	Neurl2
	CCDS31692.1|Hs105|chr11	TBCEL			CCDS38347.1|Mm103|chr2	Cass4
	CCDS31694.1|Hs105|chr11	UBASH3B			CCDS38355.1|Mm103|chr2	Gnas
	CCDS31700.1|Hs105|chr11	OR6T1			CCDS38370.1|Mm103|chr2	Sycp2
	CCDS31701.1|Hs105|chr11	OR10S1			CCDS38388.1|Mm103|chr3	Fabp5
	CCDS31702.1|Hs105|chr11	OR10G4			CCDS38396.1|Mm103|chr3	Ythdf3
	CCDS31703.1|Hs105|chr11	OR10G9			CCDS38398.1|Mm103|chr3	Pde7a
	CCDS31704.1|Hs105|chr11	OR10G8			CCDS38399.1|Mm103|chr3	Trim55
	CCDS31705.1|Hs105|chr11	OR10G7			CCDS38410.1|Mm103|chr3	Ttc14
	CCDS31706.1|Hs105|chr11	OR8D1			CCDS38412.1|Mm103|chr3	Dnajc19
	CCDS31718.1|Hs105|chr11	ARHGAP32			CCDS38426.1|Mm103|chr3	Ndufc1
	CCDS31729.1|Hs105|chr12	TEAD4			CCDS38432.1|Mm103|chr3	Spg20
	CCDS31730.1|Hs105|chr12	TEAD4			CCDS38435.1|Mm103|chr3	Tsc22d2
	CCDS31741.1|Hs105|chr12	CLEC2D			CCDS38437.1|Mm103|chr3	Selt
	CCDS31744.1|Hs105|chr12	KLRC3			CCDS38442.1|Mm103|chr3	Sucnr1
	CCDS31749.1|Hs105|chr12	HEBP1			CCDS38447.1|Mm103|chr3	Kcnab1
	CCDS31751.1|Hs105|chr12	PLBD1			CCDS38454.1|Mm103|chr3	Sis
	CCDS31752.1|Hs105|chr12	H2AFJ			CCDS38472.1|Mm103|chr3	Arhgef11
	CCDS31763.1|Hs105|chr12	KLHL42			CCDS38493.1|Mm103|chr3	Cks1b
	CCDS31782.1|Hs105|chr12	ANO6			CCDS38498.1|Mm103|chr3	Ubap2l
	CCDS31784.1|Hs105|chr12	RAPGEF3			CCDS38505.1|Mm103|chr3	S100a5
	CCDS31797.1|Hs105|chr12	TMBIM6			CCDS38506.1|Mm103|chr3	S100a6
	CCDS31804.1|Hs105|chr12	ACVRL1			CCDS38509.1|Mm103|chr3	Sprr2b
	CCDS31816.1|Hs105|chr12	OR6C74			CCDS38524.1|Mm103|chr3	Crnn
	CCDS31818.1|Hs105|chr12	OR6C1			CCDS38533.1|Mm103|chr3	Them4
	CCDS31819.1|Hs105|chr12	OR6C3			CCDS38543.1|Mm103|chr3	Vps72
	CCDS31820.1|Hs105|chr12	OR6C75			CCDS38546.1|Mm103|chr3	Arnt
	CCDS31821.1|Hs105|chr12	OR6C65			CCDS38553.1|Mm103|chr3	Hist2h2ab
	CCDS31858.1|Hs105|chr12	TBC1D15			CCDS38571.1|Mm103|chr3	Ampd1
	CCDS31882.1|Hs105|chr12	UHRF1BP1L			CCDS38581.1|Mm103|chr3	Ddx20
	CCDS31897.1|Hs105|chr12	ALKBH2			CCDS38585.1|Mm103|chr3	Chia1
	CCDS31939.1|Hs105|chr12	ZNF26			CCDS38586.1|Mm103|chr3	Lrif1
	CCDS31944.1|Hs105|chr13	IFT88			CCDS38601.1|Mm103|chr3	Tmem167b
	CCDS31945.1|Hs105|chr13	IFT88			CCDS38612.1|Mm103|chr3	Trmt13
	CCDS31958.1|Hs105|chr13	EXOSC8			CCDS38638.1|Mm103|chr3	Etnppl
	CCDS31961.1|Hs105|chr13	NHLRC3			CCDS38642.1|Mm103|chr3	Aimp1
	CCDS31962.1|Hs105|chr13	NHLRC3			CCDS38643.1|Mm103|chr3	Tbck
	CCDS31966.1|Hs105|chr13	TSC22D1			CCDS38672.1|Mm103|chr3	Fubp1
	CCDS31970.2|Hs105|chr13	KIAA0226L			CCDS38684.1|Mm103|chr3	Wls
	CCDS31972.1|Hs105|chr13	LRCH1			CCDS38688.1|Mm103|chr4	Sdr16c6
	CCDS31973.1|Hs105|chr13	RB1			CCDS38697.1|Mm103|chr4	Wwp1
	CCDS32002.1|Hs105|chr13	CLYBL			CCDS38713.1|Mm103|chr4	Bag1
	CCDS32023.1|Hs105|chr14	OR4K2			CCDS38757.1|Mm103|chr4	Tstd2
	CCDS32027.1|Hs105|chr14	OR4K14			CCDS38759.1|Mm103|chr4	Sec61b
	CCDS32032.1|Hs105|chr14	OR11G2			CCDS38764.1|Mm103|chr4	Zfp462
	CCDS32035.1|Hs105|chr14	RNASE10			CCDS38765.1|Mm103|chr4	Ikbkap
	CCDS32037.1|Hs105|chr14	RNASE12			CCDS38773.1|Mm103|chr4	Mup6
	CCDS32042.1|Hs105|chr14	OR5AU1			CCDS38779.1|Mm103|chr4	Cdk5rap2
	CCDS32043.1|Hs105|chr14	TOX4			CCDS38789.1|Mm103|chr4	Frmd3
	CCDS32045.1|Hs105|chr14	SALL2			CCDS38833.1|Mm103|chr4	Fam159a
	CCDS32063.1|Hs105|chr14	KIAA0391			CCDS38834.1|Mm103|chr4	Zfyve9
	CCDS32066.1|Hs105|chr14	BRMS1L			CCDS38840.1|Mm103|chr4	Skint2
	CCDS32069.1|Hs105|chr14	C14orf28			CCDS38855.1|Mm103|chr4	Olfr1341
	CCDS32071.1|Hs105|chr14	RPL10L			CCDS38891.1|Mm103|chr4	Zcchc17
	CCDS32090.1|Hs105|chr14	ACTR10			CCDS38902.1|Mm103|chr4	Sytl1
	CCDS32106.1|Hs105|chr14	DCAF5			CCDS38908.1|Mm103|chr4	Arid1a
	CCDS32107.1|Hs105|chr14	GALNT16			CCDS38911.1|Mm103|chr4	Gm7534
	CCDS32123.1|Hs105|chr14	MLH3			CCDS38914.1|Mm103|chr4	Trim63
	CCDS32126.1|Hs105|chr14	SAMD15			CCDS38915.1|Mm103|chr4	Slc30a2
	CCDS32131.1|Hs105|chr14	TSHR			CCDS38936.1|Mm103|chr4	Padi6
	CCDS32133.1|Hs105|chr14	ZC3H14			CCDS38949.1|Mm103|chr4	Gm13103
	CCDS32134.1|Hs105|chr14	ZC3H14			CCDS38961.1|Mm103|chr4	Gm13139
	CCDS32135.1|Hs105|chr14	ZC3H14			CCDS38963.1|Mm103|chr4	Zfp933
	CCDS32136.1|Hs105|chr14	ZC3H14			CCDS39002.1|Mm103|chr5	Krit1
	CCDS32143.1|Hs105|chr14	ATXN3			CCDS39013.1|Mm103|chr5	Sema3d
	CCDS32153.1|Hs105|chr14	GSKIP			CCDS39023.1|Mm103|chr5	Reln
	CCDS32208.1|Hs105|chr15	ZNF106			CCDS39025.1|Mm103|chr5	Rint1
	CCDS32228.1|Hs105|chr15	SEMA6D			CCDS39045.1|Mm103|chr5	Hadhb
	CCDS32230.1|Hs105|chr15	MYEF2			CCDS39049.1|Mm103|chr5	Ost4
	CCDS32269.1|Hs105|chr15	KIAA0101			CCDS39070.1|Mm103|chr5	Grk4
	CCDS32273.1|Hs105|chr15	IQCH			CCDS39072.1|Mm103|chr5	Psapl1
	CCDS32278.1|Hs105|chr15	KIF23			CCDS39078.2|Mm103|chr5	Zfp518b
	CCDS32279.1|Hs105|chr15	KIF23			CCDS39096.1|Mm103|chr5	Rfc1
	CCDS32282.1|Hs105|chr15	LRRC49			CCDS39108.1|Mm103|chr5	Commd8
	CCDS32299.1|Hs105|chr15	ETFA			CCDS39112.1|Mm103|chr5	Usp46
	CCDS32306.1|Hs105|chr15	KIAA1024			CCDS39152.1|Mm103|chr5	Cxcl9
	CCDS32312.2|Hs105|chr15	C15orf40			CCDS39177.1|Mm103|chr5	Antxr2
	CCDS32313.1|Hs105|chr15	BTBD1			CCDS39191.1|Mm103|chr5	Gbp9
	CCDS32327.1|Hs105|chr15	GDPGP1			CCDS39196.1|Mm103|chr5	Zfp644
	CCDS32373.1|Hs105|chr16	SRRM2			CCDS39209.1|Mm103|chr5	Golga3
	CCDS32377.1|Hs105|chr16	IL32			CCDS39243.1|Mm103|chr5	Oas1e
	CCDS32378.1|Hs105|chr16	IL32			CCDS39262.1|Mm103|chr5	Tmem120b
	CCDS32379.1|Hs105|chr16	IL32			CCDS39274.1|Mm103|chr5	Kntc1
	CCDS32406.1|Hs105|chr16	PALB2			CCDS39330.1|Mm103|chr5	Ap1s1
	CCDS32424.1|Hs105|chr16	SH2B1			CCDS39336.2|Mm103|chr5	Sap25
	CCDS32426.1|Hs105|chr16	BOLA2			CCDS39339.1|Mm103|chr5	Smok3b
	CCDS32430.1|Hs105|chr16	BOLA2B			CCDS39363.1|Mm103|chr5	Mmd2
	CCDS32471.1|Hs105|chr16	NQO1			CCDS39373.1|Mm103|chr5	Ankrd61
	CCDS32472.1|Hs105|chr16	NQO1			CCDS39386.1|Mm103|chr5	Zkscan5
	CCDS32480.1|Hs105|chr16	AP1G1			CCDS39389.1|Mm103|chr5	Cyp3a41b
	CCDS32491.1|Hs105|chr16	TERF2IP			CCDS39390.1|Mm103|chr5	Cyp3a59
	CCDS32498.1|Hs105|chr16	TLDC1			CCDS39404.1|Mm103|chr5	Katnal1
	CCDS32513.1|Hs105|chr16	ANKRD11			CCDS39418.1|Mm103|chr6	Gngt1
	CCDS32568.1|Hs105|chr17	ZNF18			CCDS39419.1|Mm103|chr6	Gng11
	CCDS32586.1|Hs105|chr17	LLGL1			CCDS39420.1|Mm103|chr6	Col1a2
	CCDS32587.1|Hs105|chr17	LGALS9C			CCDS39422.1|Mm103|chr6	Shfm1
	CCDS32592.1|Hs105|chr17	LGALS9			CCDS39424.1|Mm103|chr6	Col28a1
	CCDS32595.1|Hs105|chr17	KIAA0100			CCDS39425.1|Mm103|chr6	Mios
	CCDS32600.1|Hs105|chr17	NUFIP2			CCDS39432.1|Mm103|chr6	Cttnbp2
	CCDS32601.1|Hs105|chr17	TAOK1			CCDS39434.1|Mm103|chr6	Ing3
	CCDS32617.1|Hs105|chr17	CCT6B			CCDS39447.1|Mm103|chr6	Pax4
	CCDS32669.1|Hs105|chr17	SPATA32			CCDS39466.1|Mm103|chr6	Ssbp1
	CCDS32682.1|Hs105|chr17	NME1-NME2			CCDS39492.1|Mm103|chr6	Gars
	CCDS32707.1|Hs105|chr17	SMURF2			CCDS39506.1|Mm103|chr6	Cd8b1
	CCDS32708.1|Hs105|chr17	LRRC37A3			CCDS39513.1|Mm103|chr6	Vamp5
	CCDS32714.1|Hs105|chr17	AMZ2			CCDS39526.1|Mm103|chr6	Aup1
	CCDS32720.1|Hs105|chr17	CD300A			CCDS39528.1|Mm103|chr6	Wbp1
	CCDS32721.1|Hs105|chr17	C17orf77			CCDS39529.1|Mm103|chr6	Wbp1
	CCDS32813.1|Hs105|chr18	KLHL14			CCDS39534.1|Mm103|chr6	Cd207
	CCDS32837.1|Hs105|chr18	NARS			CCDS39566.1|Mm103|chr6	Fbln2
	CCDS32838.1|Hs105|chr18	CCBE1			CCDS39567.1|Mm103|chr6	Fbln2
	CCDS32841.1|Hs105|chr18	DOK6			CCDS39582.1|Mm103|chr6	Chl1
	CCDS32845.1|Hs105|chr18	SMIM21			CCDS39588.1|Mm103|chr6	Oxtr
	CCDS32853.1|Hs105|chr18	ADNP2			CCDS39627.1|Mm103|chr6	Phb2
	CCDS32861.1|Hs105|chr19	GRIN3B			CCDS39630.1|Mm103|chr6	Ptms
	CCDS32872.1|Hs105|chr19	PIP5K1C			CCDS39632.1|Mm103|chr6	Ing4
	CCDS32901.1|Hs105|chr19	OR7D4			CCDS39645.1|Mm103|chr6	Tead4
	CCDS32914.1|Hs105|chr19	ZNF69			CCDS39646.1|Mm103|chr6	Tead4
	CCDS32921.1|Hs105|chr19	MAST1			CCDS39647.1|Mm103|chr6	Tulp3
	CCDS32936.1|Hs105|chr19	OR7A10			CCDS39651.1|Mm103|chr6	BC048546
	CCDS32937.1|Hs105|chr19	OR1I1			CCDS39672.1|Mm103|chr6	Prpmp5
	CCDS32948.1|Hs105|chr19	HAUS8			CCDS39677.1|Mm103|chr6	Etv6
	CCDS32965.1|Hs105|chr19	ARMC6			CCDS39730.1|Mm103|chr7	Pirb
	CCDS32980.1|Hs105|chr19	ZNF708			CCDS39752.1|Mm103|chr7	Zfp28
	CCDS32995.2|Hs105|chr19	ETV2			CCDS39756.1|Mm103|chr7	Zfp418
	CCDS33000.1|Hs105|chr19	THAP8			CCDS39773.1|Mm103|chr7	Sult2a6
	CCDS33047.1|Hs105|chr19	ZNF233			CCDS39791.1|Mm103|chr7	Ccdc61
	CCDS33052.1|Hs105|chr19	OPA3			CCDS39797.1|Mm103|chr7	Rtn2
	CCDS33058.1|Hs105|chr19	IGFL3			CCDS39816.1|Mm103|chr7	Gm5891
	CCDS33071.1|Hs105|chr19	CGB7			CCDS39829.1|Mm103|chr7	Zfp61
	CCDS33089.1|Hs105|chr19	ZNF613			CCDS39830.1|Mm103|chr7	Lypd5
	CCDS33091.1|Hs105|chr19	ZNF528			CCDS39831.1|Mm103|chr7	Irgc1
	CCDS33097.1|Hs105|chr19	ZNF347			CCDS39865.1|Mm103|chr7	Map4k1
	CCDS33134.1|Hs105|chr19	ZNF773			CCDS39888.1|Mm103|chr7	Etv2
	CCDS33135.1|Hs105|chr19	ZIK1			CCDS39894.1|Mm103|chr7	Hamp2
	CCDS33163.1|Hs105|chr2	TCF23			CCDS39895.1|Mm103|chr7	Hamp
	CCDS33197.2|Hs105|chr2	PSME4			CCDS39914.1|Mm103|chr7	Ccne1
	CCDS33198.1|Hs105|chr2	SPTBN1			CCDS39920.1|Mm103|chr7	AI987944
	CCDS33219.1|Hs105|chr2	SNRNP27			CCDS39933.1|Mm103|chr7	Klk13
	CCDS33235.1|Hs105|chr2	PTCD3			CCDS39936.1|Mm103|chr7	Klk10
	CCDS33240.1|Hs105|chr2	SMYD1			CCDS39943.1|Mm103|chr7	Myh14
	CCDS33258.1|Hs105|chr2	AFF3			CCDS39969.1|Mm103|chr7	Slc17a6
	CCDS33264.1|Hs105|chr2	SLC9A4			CCDS40010.1|Mm103|chr7	3110040N11Rik
	CCDS33273.1|Hs105|chr2	BUB1			CCDS40031.1|Mm103|chr7	Rps3
	CCDS33278.1|Hs105|chr2	DPP10			CCDS40033.1|Mm103|chr7	Spcs2
	CCDS33281.1|Hs105|chr2	TMEM37			CCDS40050.1|Mm103|chr7	Olfr547
	CCDS33282.2|Hs105|chr2	PCDP1			CCDS40053.1|Mm103|chr7	Olfr585
	CCDS33284.1|Hs105|chr2	TSN			CCDS40055.1|Mm103|chr7	Olfr611
	CCDS33309.1|Hs105|chr2	PLA2R1			CCDS40056.1|Mm103|chr7	Olfr613
	CCDS33316.1|Hs105|chr2	SCN1A			CCDS40058.1|Mm103|chr7	Olfr616
	CCDS33397.1|Hs105|chr2	NCL			CCDS40086.1|Mm103|chr7	Rnf141
	CCDS33407.1|Hs105|chr2	TRPM8			CCDS40099.1|Mm103|chr7	Plekha7
	CCDS33424.1|Hs105|chr2	FARP2			CCDS40129.1|Mm103|chr7	Bola2
	CCDS33435.1|Hs105|chr20	TGM3			CCDS40130.1|Mm103|chr7	Gdpd3
	CCDS33441.1|Hs105|chr20	NDUFAF5			CCDS40140.1|Mm103|chr7	Mylpf
	CCDS33443.1|Hs105|chr20	MACROD2			CCDS40142.1|Mm103|chr7	Zfp747
	CCDS33451.1|Hs105|chr20	GINS1			CCDS40151.1|Mm103|chr7	9130023H24Rik
	CCDS33460.1|Hs105|chr20	HCK			CCDS40169.1|Mm103|chr7	Pwwp2b
	CCDS33473.1|Hs105|chr20	FITM2			CCDS40173.1|Mm103|chr7	Fuom
	CCDS33480.1|Hs105|chr20	ZNF334			CCDS40176.1|Mm103|chr7	Scgb1c1
	CCDS33489.1|Hs105|chr20	ATP9A			CCDS40177.1|Mm103|chr7	Odf3
	CCDS33490.1|Hs105|chr20	TSHZ2			CCDS40178.1|Mm103|chr7	Nlrp6
	CCDS33536.1|Hs105|chr21	SOD1			CCDS40193.1|Mm103|chr7	Lsp1
	CCDS33546.1|Hs105|chr21	ITSN1			CCDS40196.1|Mm103|chr7	Tssc4
	CCDS33624.1|Hs105|chr22	TMEM211			CCDS40200.1|Mm103|chr7	Osbpl5
	CCDS33640.1|Hs105|chr22	ISX			CCDS40219.1|Mm103|chr8	Col4a1
	CCDS33646.1|Hs105|chr22	DDX17			CCDS40238.1|Mm103|chr8	Erich1
	CCDS33647.1|Hs105|chr22	NPTXR			CCDS40255.1|Mm103|chr8	Defb6
	CCDS33656.1|Hs105|chr22	NDUFA6			CCDS40256.1|Mm103|chr8	Defb46
	CCDS33713.1|Hs105|chr3	PLCL2			CCDS40257.1|Mm103|chr8	Defb5
	CCDS33724.1|Hs105|chr3	RBMS3			CCDS40258.1|Mm103|chr8	Defb3
	CCDS33725.1|Hs105|chr3	RBMS3			CCDS40263.1|Mm103|chr8	AY761185
	CCDS33727.1|Hs105|chr3	TGFBR2			CCDS40284.1|Mm103|chr8	Defb2
	CCDS33729.1|Hs105|chr3	GPD1L			CCDS40325.1|Mm103|chr8	Adam20
	CCDS33739.1|Hs105|chr3	RPL14			CCDS40326.1|Mm103|chr8	Adam39
	CCDS33740.1|Hs105|chr3	ZNF620			CCDS40343.1|Mm103|chr8	Hmgb2
	CCDS33743.1|Hs105|chr3	ZNF197			CCDS40347.1|Mm103|chr8	Nek1
	CCDS33765.2|Hs105|chr3	RAD54L2			CCDS40360.1|Mm103|chr8	Zfp869
	CCDS33772.1|Hs105|chr3	PDE12			CCDS40391.1|Mm103|chr8	Isx
	CCDS33773.1|Hs105|chr3	DENND6A			CCDS40415.1|Mm103|chr8	Mast1
	CCDS33774.1|Hs105|chr3	SLMAP			CCDS40431.1|Mm103|chr8	Ces1b
	CCDS33779.1|Hs105|chr3	SNTN			CCDS40434.1|Mm103|chr8	Bbs2
	CCDS33793.1|Hs105|chr3	STX19			CCDS40445.1|Mm103|chr8	Gtl3
	CCDS33804.1|Hs105|chr3	OR5K2			CCDS40450.1|Mm103|chr8	Cklf
	CCDS33814.1|Hs105|chr3	DPPA4			CCDS40465.1|Mm103|chr8	Nqo1
	CCDS33838.1|Hs105|chr3	CCDC58			CCDS40474.1|Mm103|chr8	Atxn1l
	CCDS33868.1|Hs105|chr3	PRR23B			CCDS40475.1|Mm103|chr8	Ap1g1
	CCDS33871.1|Hs105|chr3	GK5			CCDS40484.1|Mm103|chr8	Syce1l
	CCDS33882.1|Hs105|chr3	KCNAB1			CCDS40507.2|Mm103|chr8	Ankrd11
	CCDS33890.1|Hs105|chr3	SKIL			CCDS40510.1|Mm103|chr8	Spata33
	CCDS33894.1|Hs105|chr3	FXR1			CCDS40512.1|Mm103|chr8	Gas8
	CCDS33895.1|Hs105|chr3	DNAJC19			CCDS40523.1|Mm103|chr8	Pard3
	CCDS33898.1|Hs105|chr3	ABCC5			CCDS40529.1|Mm103|chr9	Dcun1d5
	CCDS33910.1|Hs105|chr3	RTP4			CCDS40600.1|Mm103|chr9	Rps25
	CCDS33917.1|Hs105|chr3	OPA1			CCDS40613.1|Mm103|chr9	Usp28
	CCDS33940.1|Hs105|chr4	WHSC1			CCDS40617.1|Mm103|chr9	Ncam1
	CCDS33945.1|Hs105|chr4	NOP14			CCDS40626.1|Mm103|chr9	Ppp2r1b
	CCDS33960.1|Hs105|chr4	ZNF518B			CCDS40628.1|Mm103|chr9	4833427G06Rik
	CCDS33973.1|Hs105|chr4	TLR1			CCDS40629.1|Mm103|chr9	Btg4
	CCDS34001.1|Hs105|chr4	RUFY3			CCDS40643.1|Mm103|chr9	Psma4
	CCDS34005.1|Hs105|chr4	IL8			CCDS40658.1|Mm103|chr9	Bbs4
	CCDS34012.1|Hs105|chr4	RCHY1			CCDS40667.1|Mm103|chr9	Rpl4
	CCDS34014.1|Hs105|chr4	CXCL9			CCDS40685.1|Mm103|chr9	Tex9
	CCDS34018.1|Hs105|chr4	SEPT11			CCDS40692.1|Mm103|chr9	Gnb5
	CCDS34051.1|Hs105|chr4	TIFA			CCDS40703.1|Mm103|chr9	Eef1a1
	CCDS34054.1|Hs105|chr4	SYNPO2			CCDS40722.1|Mm103|chr9	Rasgrf1
	CCDS34069.1|Hs105|chr4	GYPA			CCDS40728.1|Mm103|chr9	Xrn1
	CCDS34087.1|Hs105|chr4	FAM198B			CCDS40730.1|Mm103|chr9	Rnf7
	CCDS34112.1|Hs105|chr4	TRAPPC11			CCDS40748.1|Mm103|chr9	Cdv3
	CCDS34120.1|Hs105|chr4	KLKB1			CCDS40753.1|Mm103|chr9	Pik3r4
	CCDS34135.1|Hs105|chr5	MARCH6			CCDS40755.1|Mm103|chr9	Tlr9
	CCDS34137.1|Hs105|chr5	PDZD2			CCDS40767.1|Mm103|chr9	Nicn1
	CCDS34143.1|Hs105|chr5	BRIX1			CCDS40798.1|Mm103|chr9	Rbms3
	CCDS34157.1|Hs105|chr5	CCNO			CCDS40819.1|Mm103|chr9	Fyco1
	CCDS34172.1|Hs105|chr5	ERBB2IP			CCDS40874.1|Mm103|chrX	Med14
	CCDS34174.1|Hs105|chr5	MRPS36			CCDS40884.1|Mm103|chrX	Slc9a7
	CCDS34186.1|Hs105|chr5	UTP15			CCDS40929.1|Mm103|chrX	Rhox1
	CCDS34204.1|Hs105|chr5	CHD1			CCDS40945.1|Mm103|chrX	Rhox10
	CCDS34207.1|Hs105|chr5	PPIP5K2			CCDS40948.1|Mm103|chrX	Cul4b
	CCDS34215.1|Hs105|chr5	COMMD10			CCDS41002.1|Mm103|chrX	Magea10
	CCDS34218.1|Hs105|chr5	CSNK1G3			CCDS41009.1|Mm103|chrX	Xlr3b
	CCDS34219.1|Hs105|chr5	ZNF608			CCDS41015.2|Mm103|chrX	Renbp
	CCDS34237.1|Hs105|chr5	UQCRQ			CCDS41029.1|Mm103|chrX	Dkc1
	CCDS34245.1|Hs105|chr5	SRA1			CCDS41031.1|Mm103|chrX	Brcc3
	CCDS34261.1|Hs105|chr5	PRELID2			CCDS41032.1|Mm103|chrX	Vbp1
	CCDS34262.1|Hs105|chr5	PRELID2			CCDS41037.1|Mm103|chrX	Gm14744
	CCDS34263.1|Hs105|chr5	GRXCR2			CCDS41050.1|Mm103|chrX	Gyk
	CCDS34266.1|Hs105|chr5	GPR151			CCDS41053.1|Mm103|chrX	4932429P05Rik
	CCDS34296.1|Hs105|chr5	FAF2			CCDS41079.1|Mm103|chrX	Itgb1bp2
	CCDS34327.1|Hs105|chr6	EXOC2			CCDS41080.1|Mm103|chrX	Taf1
	CCDS34330.1|Hs105|chr6	MYLK4			CCDS41082.1|Mm103|chrX	Pin4
	CCDS34333.1|Hs105|chr6	RPP40			CCDS41098.1|Mm103|chrX	Cysltr1
	CCDS34358.1|Hs105|chr6	OR2B3			CCDS41102.1|Mm103|chrX	Sh3bgrl
	CCDS34389.1|Hs105|chr6	CDSN			CCDS41107.1|Mm103|chrX	Chm
	CCDS34417.1|Hs105|chr6	STK19			CCDS41125.1|Mm103|chrX	Nxf2
	CCDS34420.1|Hs105|chr6	NOTCH4			CCDS41129.1|Mm103|chrX	1700008I05Rik
[truncated: 1,449 more rows]
